# Supplementary material for: 2-[(1,3-Benzodioxol-5-yl­methyl­idene)amino]-4,5,6,7-tetra­hydro-1-benzothio­phene-3-carbonitrile
Source: Acta Crystallogr Sect E Struct Rep Online. 2011 Jul 30;67(Pt 8):o2162. doi: 10.1107/S1600536811029564 (PMC3213598; doi:10.1107/S1600536811029564)
Supplement: Supplementary file 1 [file e-67-o2162-sup1.cif]

##############################################################################
#                                                                            #
# This CIF contains the data in a paper accepted for publication in          #
# Acta Crystallographica Section E. It conforms to the requirements of       #
# Notes for Authors for Acta Crystallographica Section E, and has been       #
# peer reviewed under the auspices of the IUCr Commission on Journals.       #
#                                                                            #
# Full details of the Crystallographic Information File format               #
# are given in the paper "The Crystallographic Information File (CIF):       #
# a New Standard Archive File for Crystallography" by S. R. Hall, F. H.      #
# Allen and I. D. Brown [Acta Cryst. (1991), A47, 655-685].                  #
#                                                                            #
# The current version of the core CIF dictionary is obtainable from          #
# ftp://ftp.iucr.org/pub/cif_core.dic.                                       #
#                                                                            #
# Software is freely available for graphical display of the structure(s)     #
# in this CIF. For information consult the CIF software page                 #
# http://www.iucr.org/resources/cif/software.                                #
#                                                                            #
# This file may be used for bona fide research purposes within the           #
# scientific community so long as proper attribution is given to the journal # 
# article from which it was obtained.                                        #
#                                                                            #
##############################################################################
data_global
_audit_creation_method     ?
_journal_date_recd_electronic     2011-07-19
_journal_date_accepted     2011-07-21
_journal_name_full     'Acta Crystallographica, Section E'
_journal_year     2011
_journal_volume     67
_journal_issue      8
_journal_page_first     o2162
_journal_page_last     o2162
_journal_paper_category     QO
_journal_coeditor_code     HB6325
_publ_contact_author
;
Muhammad Nawaz Tahir
University of Sargodha
Department of Physics
Sargodha
Pakistan
;
_publ_contact_author_email     'dmntahir_uos@yahoo.com'
_publ_contact_author_fax     '0092 48 32 22 121'
_publ_contact_author_phone     '0092 48 92 30 914'
_publ_section_title
;\
2-[(1,3-Benzodioxol-5-ylmethylidene)amino]-4,5,6,7-tetrahydro-1-benzothiophene-\
3-carbonitrile
;
loop_
    _publ_author_name
    _publ_author_address
    'Abdullah M. Asiri'
;
The Center of Excellence for Advanced Materials Research
King Abdulaziz University
Jeddah 21589
PO Box 80203
Saudi Arabia
and
Department of Chemistry
Faculty of Science
King Abduaziz University
Jeddah 21589
PO Box 80203
Saudi Arabia
;
    'Salman A. Khan'
;
Department of Chemistry
Faculty of Science
King Abduaziz University
Jeddah 21589
PO Box 80203
Saudi Arabia
;
    'Tahir, M. Nawaz'
;
University of Sargodha
Department of Physics
Sargodha
Pakistan
;
data_I
_audit_creation_method     SHELXL-97
_chemical_name_systematic
;\
2-[(1,3-Benzodioxol-5-ylmethylidene)amino]-4,5,6,7-tetrahydro-1-
benzothiophene-3-carbonitrile
;
_chemical_name_common     ?
_chemical_formula_moiety     'C17 H14 N2 O2 S'
_chemical_formula_sum     'C17 H14 N2 O2 S'
_chemical_formula_iupac     'C17 H14 N2 O2 S'
_chemical_formula_weight     310.36
_symmetry_cell_setting     triclinic
_symmetry_space_group_name_H-M     'P -1'
_symmetry_space_group_name_Hall     '-P 1'
loop_
    _symmetry_equiv_pos_site_id
    _symmetry_equiv_pos_as_xyz
    1 x,y,z
    2 -x,-y,-z
_cell_length_a     10.9450(3)
_cell_length_b     10.9895(3)
_cell_length_c     13.5749(3)
_cell_angle_alpha     99.4090(10)
_cell_angle_beta     109.7070(10)
_cell_angle_gamma     92.8540(10)
_cell_volume     1506.77(7)
_cell_formula_units_Z     4
_cell_measurement_reflns_used     3812
_cell_measurement_theta_min     2.98
_cell_measurement_theta_max     25.25
_cell_measurement_temperature     296(2)
_exptl_crystal_description     prism
_exptl_crystal_colour     yellow
_exptl_crystal_size_max     0.32
_exptl_crystal_size_mid     0.23
_exptl_crystal_size_min     0.20
_exptl_crystal_density_diffrn     1.368
_exptl_crystal_density_meas     ?
_exptl_crystal_density_method     'not measured'
_exptl_crystal_F_000     648
_exptl_absorpt_coefficient_mu     0.223
_exptl_absorpt_correction_type     multi-scan
_exptl_absorpt_process_details     '(SADABS; Bruker, 2005)'
_exptl_absorpt_correction_T_min     0.947
_exptl_absorpt_correction_T_max     0.962
_exptl_special_details     ' '
_diffrn_ambient_temperature     296(2)
_diffrn_radiation_type     MoK\a
_diffrn_radiation_wavelength     0.71073
_diffrn_radiation_source     'fine-focus sealed tube'
_diffrn_radiation_monochromator     graphite
_diffrn_measurement_device_type     'Bruker Kappa APEXII CCD'
_diffrn_measurement_method     \w
_diffrn_detector_area_resol_mean     8.20
_diffrn_reflns_number     21604
_diffrn_reflns_av_R_equivalents     0.0297
_diffrn_reflns_av_sigmaI/netI     0.0300
_diffrn_reflns_theta_min     2.98
_diffrn_reflns_theta_max     25.13
_diffrn_reflns_theta_full     25.13
_diffrn_measured_fraction_theta_max     0.994
_diffrn_measured_fraction_theta_full     0.994
_diffrn_reflns_limit_h_min     -13
_diffrn_reflns_limit_h_max     13
_diffrn_reflns_limit_k_min     -13
_diffrn_reflns_limit_k_max     13
_diffrn_reflns_limit_l_min     -16
_diffrn_reflns_limit_l_max     16
_diffrn_standards_number     0
_diffrn_standards_interval_count     ?
_diffrn_standards_interval_time     ?
_diffrn_standards_decay_%     ?
_refine_special_details
;
Refinement of <i>F</i>^2^ against ALL reflections. The weighted <i>R</i>-factor
<i>wR</i> and goodness of fit <i>S</i> are based on <i>F</i>^2^, conventional
<i>R</i>-factors <i>R</i> are based on <i>F</i>, with <i>F</i> set to zero for
negative <i>F</i>^2^. The threshold expression of <i>F</i>^2^ >
\s(<i>F</i>^2^) is used only for calculating <i>R</i>-factors(gt) <i>etc</i>.
and is not relevant to the choice of reflections for refinement.
<i>R</i>-factors based on <i>F</i>^2^ are statistically about twice as large
as those based on <i>F</i>, and <i>R</i>- factors based on ALL data will be
even larger.
;
_reflns_number_total     5331
_reflns_number_gt     3812
_reflns_threshold_expression     I>2\s(I)
_refine_ls_structure_factor_coef     Fsqd
_refine_ls_matrix_type     full
_refine_ls_R_factor_all     0.0658
_refine_ls_R_factor_gt     0.0419
_refine_ls_wR_factor_gt     0.1039
_refine_ls_wR_factor_ref     0.1188
_refine_ls_goodness_of_fit_ref     1.013
_refine_ls_restrained_S_all     1.013
_refine_ls_number_reflns     5331
_refine_ls_number_parameters     397
_refine_ls_number_restraints     0
_refine_ls_hydrogen_treatment     constr
_refine_ls_weighting_scheme     calc
_refine_ls_weighting_details
         'calc w=1/[\s^2^(Fo^2^)+(0.0574P)^2^+0.3989P] where P=(Fo^2^+2Fc^2^)/3'
_atom_sites_solution_hydrogens     geom
_atom_sites_solution_primary     direct
_atom_sites_solution_secondary     difmap
_refine_ls_shift/su_max     0.000
_refine_ls_shift/su_mean     0.000
_refine_diff_density_max     0.471
_refine_diff_density_min     -0.190
loop_
    _atom_type_symbol
    _atom_type_description
    _atom_type_scat_dispersion_real
    _atom_type_scat_dispersion_imag
    _atom_type_scat_source
    'C' 'C' 0.0033 0.0016
                         'International Tables Vol C Tables 4.2.6.8 and 6.1.1.4'
    'H' 'H' 0.0000 0.0000
                         'International Tables Vol C Tables 4.2.6.8 and 6.1.1.4'
    'N' 'N' 0.0061 0.0033
                         'International Tables Vol C Tables 4.2.6.8 and 6.1.1.4'
    'O' 'O' 0.0106 0.0060
                         'International Tables Vol C Tables 4.2.6.8 and 6.1.1.4'
    'S' 'S' 0.1246 0.1234
                         'International Tables Vol C Tables 4.2.6.8 and 6.1.1.4'
_computing_data_collection     'APEX2 (Bruker, 2009)'
_computing_cell_refinement     'SAINT (Bruker, 2009)'
_computing_data_reduction     'SAINT (Bruker, 2009)'
_computing_structure_solution     'SHELXS97 (Sheldrick, 2008)'
_computing_structure_refinement     'SHELXL97 (Sheldrick, 2008)'
_computing_molecular_graphics
                  'ORTEP-3 for Windows (Farrugia, 1997) and PLATON (Spek, 2009)'
_computing_publication_material
;
WinGX (Farrugia, 1999) and PLATON (Spek, 2009)
;
loop_
    _atom_site_type_symbol
    _atom_site_label
    _atom_site_fract_x
    _atom_site_fract_y
    _atom_site_fract_z
    _atom_site_U_iso_or_equiv
    _atom_site_thermal_displace_type
    _atom_site_calc_flag
    _atom_site_refinement_flags
    _atom_site_occupancy
    _atom_site_disorder_assembly
    _atom_site_disorder_group
    S S1 0.69931(6) 0.61842(6) 0.38319(5) 0.0608(3) Uani . . 1.000 . -16
    O O1 0.83134(17) -0.08541(15) 0.34616(16) 0.0760(7) Uani . . 1.000 . -16
    O O2 1.04492(17) -0.06592(16) 0.35358(15) 0.0732(7) Uani . . 1.000 . -16
    N N1 0.68413(17) 0.36120(16) 0.35774(13) 0.0469(6) Uani . . 1.000 . -16
    N N2 0.3467(2) 0.2739(2) 0.32998(19) 0.0791(9) Uani . . 1.000 . -16
    C C1 0.87133(19) 0.25306(19) 0.37004(16) 0.0454(7) Uani . . 1.000 . -16
    C C2 1.0002(2) 0.2632(2) 0.37598(19) 0.0574(8) Uani . . 1.000 . -16
    C C3 1.0676(2) 0.1591(2) 0.3701(2) 0.0636(10) Uani . . 1.000 . -16
    C C4 1.0009(2) 0.0478(2) 0.35961(18) 0.0523(8) Uani . . 1.000 . -16
    C C5 0.8728(2) 0.0370(2) 0.35467(17) 0.0495(8) Uani . . 1.000 . -16
    C C6 0.8052(2) 0.13625(19) 0.35878(17) 0.0484(7) Uani . . 1.000 . -16
    C C7 0.9391(3) -0.1520(2) 0.3461(2) 0.0698(10) Uani . . 1.000 . -16
    C C8 0.8065(2) 0.3644(2) 0.37473(17) 0.0489(8) Uani . . 1.000 . -16
    C C9 0.6260(2) 0.4690(2) 0.36425(16) 0.0463(7) Uani . . 1.000 . -16
    C C10 0.4990(2) 0.4719(2) 0.35984(16) 0.0465(7) Uani . . 1.000 . -16
    C C11 0.4612(2) 0.5942(2) 0.37466(16) 0.0490(8) Uani . . 1.000 . -16
    C C12 0.5596(2) 0.6817(2) 0.38799(18) 0.0552(8) Uani . . 1.000 . -16
    C C13 0.5532(3) 0.8189(2) 0.4071(2) 0.0745(10) Uani . . 1.000 . -16
    C C14 0.4109(3) 0.8429(3) 0.3783(3) 0.0969(14) Uani . . 1.000 . -16
    C C15 0.3357(3) 0.7633(3) 0.4195(3) 0.0927(12) Uani . . 1.000 . -16
    C C16 0.3315(2) 0.6258(2) 0.37836(19) 0.0625(9) Uani . . 1.000 . -16
    C C17 0.4154(2) 0.3617(2) 0.34364(18) 0.0553(9) Uani . . 1.000 . -16
    S S2 0.74553(6) 0.38875(6) -0.09354(5) 0.0621(2) Uani . . 1.000 . -16
    O O3 0.33292(19) 0.99165(18) 0.05740(17) 0.0814(8) Uani . . 1.000 . -16
    O O4 0.51968(18) 0.97170(16) 0.19428(15) 0.0798(7) Uani . . 1.000 . -16
    N N3 0.71457(18) 0.58138(16) 0.05320(15) 0.0509(7) Uani . . 1.000 . -16
    N N4 0.9964(2) 0.5672(2) 0.29555(19) 0.0721(8) Uani . . 1.000 . -16
    C C18 0.5351(2) 0.7022(2) 0.00214(17) 0.0494(8) Uani . . 1.000 . -16
    C C19 0.5760(2) 0.7860(2) 0.09919(18) 0.0537(8) Uani . . 1.000 . -16
    C C20 0.5008(2) 0.8788(2) 0.10818(19) 0.0538(8) Uani . . 1.000 . -16
    C C21 0.3895(2) 0.8915(2) 0.0267(2) 0.0571(9) Uani . . 1.000 . -16
    C C22 0.3474(2) 0.8116(3) -0.0684(2) 0.0675(10) Uani . . 1.000 . -16
    C C23 0.4220(2) 0.7156(2) -0.07933(19) 0.0620(9) Uani . . 1.000 . -16
    C C24 0.4140(3) 1.0438(3) 0.1634(3) 0.0790(11) Uani . . 1.000 . -16
    C C25 0.6096(2) 0.6012(2) -0.01630(19) 0.0542(8) Uani . . 1.000 . -16
    C C26 0.7833(2) 0.48621(19) 0.02932(18) 0.0495(8) Uani . . 1.000 . -16
    C C27 0.8952(2) 0.45635(19) 0.10042(17) 0.0478(8) Uani . . 1.000 . -16
    C C28 0.9499(2) 0.35489(19) 0.05702(19) 0.0502(8) Uani . . 1.000 . -16
    C C29 0.8797(2) 0.3105(2) -0.0468(2) 0.0550(8) Uani . . 1.000 . -16
    C C30 0.9103(3) 0.2036(2) -0.1155(2) 0.0675(10) Uani . . 1.000 . -16
    C C31 1.0462(3) 0.1722(3) -0.0606(3) 0.0790(11) Uani . . 1.000 . -16
    C C32 1.0763(3) 0.1751(3) 0.0558(3) 0.0878(11) Uani . . 1.000 . -16
    C C33 1.0699(3) 0.3015(2) 0.1166(2) 0.0649(9) Uani . . 1.000 . -16
    C C34 0.9495(2) 0.5197(2) 0.2080(2) 0.0535(9) Uani . . 1.000 . -16
    H H2 1.04310 0.34134 0.38414 0.0689 Uiso . . 1.000 . -16
    H H3 1.15386 0.16599 0.37317 0.0763 Uiso . . 1.000 . -16
    H H6 0.71841 0.12736 0.35432 0.0581 Uiso . . 1.000 . -16
    H H7A 0.91573 -0.21367 0.28101 0.0838 Uiso . . 1.000 . -16
    H H7B 0.96394 -0.19426 0.40615 0.0838 Uiso . . 1.000 . -16
    H H8 0.85578 0.44114 0.39070 0.0587 Uiso . . 1.000 . -16
    H H13A 0.59244 0.85699 0.36364 0.0894 Uiso . . 1.000 . -16
    H H13B 0.60114 0.85481 0.48136 0.0894 Uiso . . 1.000 . -16
    H H14A 0.40709 0.92904 0.40645 0.1157 Uiso . . 1.000 . -16
    H H14B 0.37063 0.82949 0.30131 0.1157 Uiso . . 1.000 . -16
    H H15A 0.24704 0.78525 0.40004 0.1114 Uiso . . 1.000 . -16
    H H15B 0.37364 0.77969 0.49667 0.1114 Uiso . . 1.000 . -16
    H H16A 0.30649 0.57872 0.42448 0.0750 Uiso . . 1.000 . -16
    H H16B 0.26608 0.60265 0.30742 0.0750 Uiso . . 1.000 . -16
    H H19 0.65114 0.77860 0.15506 0.0645 Uiso . . 1.000 . -16
    H H22 0.27214 0.82079 -0.12347 0.0811 Uiso . . 1.000 . -16
    H H23 0.39555 0.65842 -0.14321 0.0744 Uiso . . 1.000 . -16
    H H24A 0.36445 1.04391 0.21071 0.0947 Uiso . . 1.000 . -16
    H H24B 0.44678 1.12889 0.16768 0.0947 Uiso . . 1.000 . -16
    H H25 0.57911 0.54799 -0.08239 0.0650 Uiso . . 1.000 . -16
    H H30A 0.90390 0.22530 -0.18334 0.0810 Uiso . . 1.000 . -16
    H H30B 0.84742 0.13191 -0.12909 0.0810 Uiso . . 1.000 . -16
    H H31A 1.05551 0.09013 -0.09447 0.0950 Uiso . . 1.000 . -16
    H H31B 1.10907 0.23096 -0.06945 0.0950 Uiso . . 1.000 . -16
    H H32A 1.16308 0.15071 0.08613 0.1056 Uiso . . 1.000 . -16
    H H32B 1.01468 0.11488 0.06452 0.1056 Uiso . . 1.000 . -16
    H H33A 1.06867 0.29412 0.18647 0.0778 Uiso . . 1.000 . -16
    H H33B 1.14680 0.35662 0.12626 0.0778 Uiso . . 1.000 . -16
loop_
    _atom_site_aniso_label
    _atom_site_aniso_U_11
    _atom_site_aniso_U_22
    _atom_site_aniso_U_33
    _atom_site_aniso_U_12
    _atom_site_aniso_U_13
    _atom_site_aniso_U_23
    S1 0.0483(4) 0.0490(4) 0.0878(5) 0.0129(3) 0.0275(3) 0.0109(3)
    O1 0.0641(11) 0.0413(9) 0.1252(16) 0.0107(8) 0.0392(11) 0.0086(9)
    O2 0.0650(11) 0.0577(11) 0.1085(14) 0.0299(9) 0.0416(10) 0.0167(10)
    N1 0.0427(11) 0.0475(11) 0.0511(10) 0.0126(8) 0.0173(8) 0.0073(8)
    N2 0.0574(14) 0.0806(17) 0.0976(18) -0.0021(13) 0.0271(13) 0.0153(14)
    C1 0.0384(12) 0.0472(13) 0.0500(12) 0.0104(10) 0.0146(10) 0.0078(10)
    C2 0.0417(13) 0.0537(14) 0.0791(16) 0.0074(11) 0.0216(12) 0.0175(12)
    C3 0.0435(13) 0.0665(17) 0.0918(19) 0.0174(12) 0.0326(13) 0.0227(14)
    C4 0.0496(14) 0.0513(14) 0.0616(14) 0.0190(11) 0.0245(11) 0.0114(10)
    C5 0.0467(13) 0.0445(13) 0.0577(13) 0.0080(10) 0.0201(10) 0.0061(10)
    C6 0.0364(12) 0.0487(13) 0.0591(13) 0.0079(10) 0.0177(10) 0.0042(10)
    C7 0.0760(18) 0.0537(16) 0.0867(19) 0.0237(14) 0.0357(15) 0.0122(13)
    C8 0.0439(13) 0.0453(13) 0.0576(13) 0.0080(10) 0.0184(10) 0.0078(10)
    C9 0.0441(12) 0.0480(13) 0.0473(12) 0.0133(10) 0.0163(10) 0.0076(9)
    C10 0.0400(12) 0.0569(14) 0.0424(12) 0.0113(10) 0.0133(9) 0.0098(10)
    C11 0.0473(13) 0.0600(14) 0.0428(12) 0.0205(11) 0.0161(10) 0.0135(10)
    C12 0.0538(14) 0.0542(14) 0.0572(14) 0.0231(12) 0.0177(11) 0.0087(11)
    C13 0.0763(18) 0.0552(16) 0.091(2) 0.0270(14) 0.0269(15) 0.0110(14)
    C14 0.098(2) 0.078(2) 0.124(3) 0.0478(19) 0.044(2) 0.0229(19)
    C15 0.090(2) 0.107(2) 0.109(2) 0.062(2) 0.056(2) 0.037(2)
    C16 0.0521(14) 0.0878(19) 0.0579(14) 0.0340(13) 0.0246(12) 0.0233(13)
    C17 0.0413(13) 0.0661(17) 0.0595(14) 0.0121(12) 0.0177(11) 0.0127(12)
    S2 0.0629(4) 0.0661(4) 0.0598(4) 0.0201(3) 0.0237(3) 0.0105(3)
    O3 0.0814(13) 0.0794(13) 0.1002(15) 0.0480(11) 0.0408(12) 0.0329(11)
    O4 0.0764(12) 0.0626(11) 0.0894(13) 0.0246(9) 0.0205(10) -0.0020(10)
    N3 0.0487(11) 0.0472(11) 0.0616(12) 0.0142(9) 0.0218(9) 0.0156(9)
    N4 0.0724(15) 0.0575(13) 0.0759(15) 0.0195(11) 0.0162(12) 0.0015(12)
    C18 0.0439(12) 0.0517(13) 0.0568(14) 0.0121(10) 0.0193(11) 0.0169(11)
    C19 0.0432(13) 0.0528(14) 0.0612(14) 0.0118(10) 0.0107(11) 0.0146(11)
    C20 0.0524(14) 0.0480(14) 0.0651(15) 0.0112(11) 0.0238(12) 0.0138(11)
    C21 0.0526(14) 0.0602(15) 0.0724(16) 0.0247(12) 0.0294(13) 0.0298(13)
    C22 0.0542(15) 0.091(2) 0.0639(16) 0.0314(14) 0.0168(13) 0.0347(15)
    C23 0.0585(15) 0.0761(17) 0.0515(14) 0.0202(13) 0.0156(12) 0.0165(12)
    C24 0.082(2) 0.0575(16) 0.111(2) 0.0248(15) 0.0473(19) 0.0190(16)
    C25 0.0538(14) 0.0526(14) 0.0598(14) 0.0127(11) 0.0227(12) 0.0131(11)
    C26 0.0488(13) 0.0446(12) 0.0611(14) 0.0106(10) 0.0245(11) 0.0142(10)
    C27 0.0478(13) 0.0395(12) 0.0604(14) 0.0072(10) 0.0231(11) 0.0115(10)
    C28 0.0494(13) 0.0399(12) 0.0689(15) 0.0096(10) 0.0285(12) 0.0136(10)
    C29 0.0534(14) 0.0501(14) 0.0708(16) 0.0109(11) 0.0322(12) 0.0135(12)
    C30 0.0737(18) 0.0571(16) 0.0816(18) 0.0139(13) 0.0433(15) 0.0038(13)
    C31 0.079(2) 0.0586(17) 0.108(2) 0.0217(14) 0.0472(17) 0.0045(15)
    C32 0.092(2) 0.0670(19) 0.108(2) 0.0414(16) 0.0351(19) 0.0173(16)
    C33 0.0605(16) 0.0533(15) 0.0854(18) 0.0226(12) 0.0276(14) 0.0168(13)
    C34 0.0497(14) 0.0388(13) 0.0737(18) 0.0139(10) 0.0222(12) 0.0117(12)
_geom_special_details
;
Bond distances, angles <i>etc</i>. have been calculated using the rounded
fractional coordinates. All su's are estimated from the variances of the
(full) variance-covariance matrix. The cell e.s.d.'s are taken into account in
the estimation of distances, angles and torsion angles
;
loop_
    _geom_bond_atom_site_label_1
    _geom_bond_atom_site_label_2
    _geom_bond_site_symmetry_1
    _geom_bond_site_symmetry_2
    _geom_bond_distance
    _geom_bond_publ_flag
    S1 C9 . . 1.731(2) no
    S1 C12 . . 1.728(2) no
    S2 C29 . . 1.725(2) no
    S2 C26 . . 1.734(2) no
    O1 C7 . . 1.419(4) no
    O1 C5 . . 1.372(3) no
    O2 C4 . . 1.362(3) no
    O2 C7 . . 1.424(4) no
    O3 C21 . . 1.364(3) no
    O3 C24 . . 1.416(4) no
    O4 C24 . . 1.419(4) no
    O4 C20 . . 1.370(3) no
    N1 C9 . . 1.377(3) no
    N1 C8 . . 1.278(3) no
    N2 C17 . . 1.143(3) no
    N3 C26 . . 1.377(3) no
    N3 C25 . . 1.272(3) no
    N4 C34 . . 1.144(3) no
    C1 C2 . . 1.383(3) no
    C1 C6 . . 1.401(3) no
    C1 C8 . . 1.448(3) no
    C2 C3 . . 1.398(3) no
    C3 C4 . . 1.354(3) no
    C4 C5 . . 1.379(3) no
    C5 C6 . . 1.352(3) no
    C9 C10 . . 1.373(3) no
    C10 C11 . . 1.429(3) no
    C10 C17 . . 1.421(3) no
    C11 C16 . . 1.493(3) no
    C11 C12 . . 1.351(3) no
    C12 C13 . . 1.497(3) no
    C13 C14 . . 1.521(5) no
    C14 C15 . . 1.468(5) no
    C15 C16 . . 1.516(4) no
    C2 H2 . . 0.9300 no
    C3 H3 . . 0.9300 no
    C6 H6 . . 0.9300 no
    C7 H7B . . 0.9700 no
    C7 H7A . . 0.9700 no
    C8 H8 . . 0.9300 no
    C13 H13B . . 0.9700 no
    C13 H13A . . 0.9700 no
    C14 H14B . . 0.9700 no
    C14 H14A . . 0.9700 no
    C15 H15A . . 0.9700 no
    C15 H15B . . 0.9700 no
    C16 H16B . . 0.9700 no
    C16 H16A . . 0.9700 no
    C18 C19 . . 1.396(3) no
    C18 C23 . . 1.388(3) no
    C18 C25 . . 1.448(3) no
    C19 C20 . . 1.358(3) no
    C20 C21 . . 1.373(3) no
    C21 C22 . . 1.356(4) no
    C22 C23 . . 1.385(4) no
    C26 C27 . . 1.373(3) no
    C27 C28 . . 1.428(3) no
    C27 C34 . . 1.418(3) no
    C28 C29 . . 1.350(3) no
    C28 C33 . . 1.496(4) no
    C29 C30 . . 1.501(4) no
    C30 C31 . . 1.508(5) no
    C31 C32 . . 1.496(5) no
    C32 C33 . . 1.513(4) no
    C19 H19 . . 0.9300 no
    C22 H22 . . 0.9300 no
    C23 H23 . . 0.9300 no
    C24 H24A . . 0.9700 no
    C24 H24B . . 0.9700 no
    C25 H25 . . 0.9300 no
    C30 H30A . . 0.9700 no
    C30 H30B . . 0.9700 no
    C31 H31A . . 0.9700 no
    C31 H31B . . 0.9700 no
    C32 H32A . . 0.9700 no
    C32 H32B . . 0.9700 no
    C33 H33A . . 0.9700 no
    C33 H33B . . 0.9700 no
loop_
    _geom_angle_atom_site_label_1
    _geom_angle_atom_site_label_2
    _geom_angle_atom_site_label_3
    _geom_angle_site_symmetry_1
    _geom_angle_site_symmetry_2
    _geom_angle_site_symmetry_3
    _geom_angle
    _geom_angle_publ_flag
    C9 S1 C12 . . . 91.86(11) no
    C26 S2 C29 . . . 92.06(12) no
    C5 O1 C7 . . . 106.22(19) no
    C4 O2 C7 . . . 106.0(2) no
    C21 O3 C24 . . . 105.9(2) no
    C20 O4 C24 . . . 106.0(2) no
    C8 N1 C9 . . . 120.91(19) no
    C25 N3 C26 . . . 120.5(2) no
    C2 C1 C6 . . . 120.0(2) no
    C6 C1 C8 . . . 121.0(2) no
    C2 C1 C8 . . . 119.0(2) no
    C1 C2 C3 . . . 121.8(2) no
    C2 C3 C4 . . . 116.6(2) no
    C3 C4 C5 . . . 122.0(2) no
    O2 C4 C5 . . . 110.2(2) no
    O2 C4 C3 . . . 127.8(2) no
    O1 C5 C6 . . . 128.3(2) no
    C4 C5 C6 . . . 122.4(2) no
    O1 C5 C4 . . . 109.3(2) no
    C1 C6 C5 . . . 117.2(2) no
    O1 C7 O2 . . . 108.25(18) no
    N1 C8 C1 . . . 122.5(2) no
    S1 C9 C10 . . . 110.04(17) no
    N1 C9 C10 . . . 123.4(2) no
    S1 C9 N1 . . . 126.57(17) no
    C9 C10 C11 . . . 114.0(2) no
    C9 C10 C17 . . . 121.9(2) no
    C11 C10 C17 . . . 124.1(2) no
    C12 C11 C16 . . . 122.6(2) no
    C10 C11 C12 . . . 111.6(2) no
    C10 C11 C16 . . . 125.8(2) no
    S1 C12 C13 . . . 122.2(2) no
    C11 C12 C13 . . . 125.3(2) no
    S1 C12 C11 . . . 112.46(17) no
    C12 C13 C14 . . . 108.9(2) no
    C13 C14 C15 . . . 113.2(3) no
    C14 C15 C16 . . . 113.7(3) no
    C11 C16 C15 . . . 111.1(2) no
    N2 C17 C10 . . . 179.1(3) no
    C1 C2 H2 . . . 119.00 no
    C3 C2 H2 . . . 119.00 no
    C4 C3 H3 . . . 122.00 no
    C2 C3 H3 . . . 122.00 no
    C1 C6 H6 . . . 121.00 no
    C5 C6 H6 . . . 121.00 no
    O1 C7 H7B . . . 110.00 no
    O2 C7 H7A . . . 110.00 no
    O2 C7 H7B . . . 110.00 no
    H7A C7 H7B . . . 108.00 no
    O1 C7 H7A . . . 110.00 no
    N1 C8 H8 . . . 119.00 no
    C1 C8 H8 . . . 119.00 no
    H13A C13 H13B . . . 108.00 no
    C14 C13 H13A . . . 110.00 no
    C14 C13 H13B . . . 110.00 no
    C12 C13 H13A . . . 110.00 no
    C12 C13 H13B . . . 110.00 no
    H14A C14 H14B . . . 108.00 no
    C13 C14 H14A . . . 109.00 no
    C13 C14 H14B . . . 109.00 no
    C15 C14 H14A . . . 109.00 no
    C15 C14 H14B . . . 109.00 no
    C14 C15 H15B . . . 109.00 no
    C16 C15 H15A . . . 109.00 no
    C14 C15 H15A . . . 109.00 no
    C16 C15 H15B . . . 109.00 no
    H15A C15 H15B . . . 108.00 no
    H16A C16 H16B . . . 108.00 no
    C15 C16 H16A . . . 109.00 no
    C15 C16 H16B . . . 109.00 no
    C11 C16 H16A . . . 109.00 no
    C11 C16 H16B . . . 109.00 no
    C19 C18 C23 . . . 120.1(2) no
    C19 C18 C25 . . . 121.2(2) no
    C23 C18 C25 . . . 118.7(2) no
    C18 C19 C20 . . . 116.8(2) no
    O4 C20 C19 . . . 128.0(2) no
    O4 C20 C21 . . . 109.5(2) no
    C19 C20 C21 . . . 122.5(2) no
    O3 C21 C20 . . . 110.2(2) no
    O3 C21 C22 . . . 127.8(2) no
    C20 C21 C22 . . . 122.0(2) no
    C21 C22 C23 . . . 116.6(2) no
    C18 C23 C22 . . . 122.0(2) no
    O3 C24 O4 . . . 108.5(3) no
    N3 C25 C18 . . . 123.4(2) no
    S2 C26 N3 . . . 126.02(17) no
    S2 C26 C27 . . . 109.71(17) no
    N3 C26 C27 . . . 124.3(2) no
    C26 C27 C28 . . . 114.1(2) no
    C26 C27 C34 . . . 122.6(2) no
    C28 C27 C34 . . . 123.3(2) no
    C27 C28 C29 . . . 111.8(2) no
    C27 C28 C33 . . . 125.6(2) no
    C29 C28 C33 . . . 122.7(2) no
    S2 C29 C28 . . . 112.36(18) no
    S2 C29 C30 . . . 122.51(19) no
    C28 C29 C30 . . . 125.1(2) no
    C29 C30 C31 . . . 110.0(2) no
    C30 C31 C32 . . . 112.7(3) no
    C31 C32 C33 . . . 113.0(3) no
    C28 C33 C32 . . . 110.2(2) no
    N4 C34 C27 . . . 177.3(3) no
    C18 C19 H19 . . . 122.00 no
    C20 C19 H19 . . . 122.00 no
    C21 C22 H22 . . . 122.00 no
    C23 C22 H22 . . . 122.00 no
    C18 C23 H23 . . . 119.00 no
    C22 C23 H23 . . . 119.00 no
    O3 C24 H24A . . . 110.00 no
    O3 C24 H24B . . . 110.00 no
    O4 C24 H24A . . . 110.00 no
    O4 C24 H24B . . . 110.00 no
    H24A C24 H24B . . . 108.00 no
    N3 C25 H25 . . . 118.00 no
    C18 C25 H25 . . . 118.00 no
    C29 C30 H30A . . . 110.00 no
    C29 C30 H30B . . . 110.00 no
    C31 C30 H30A . . . 110.00 no
    C31 C30 H30B . . . 110.00 no
    H30A C30 H30B . . . 108.00 no
    C30 C31 H31A . . . 109.00 no
    C30 C31 H31B . . . 109.00 no
    C32 C31 H31A . . . 109.00 no
    C32 C31 H31B . . . 109.00 no
    H31A C31 H31B . . . 108.00 no
    C31 C32 H32A . . . 109.00 no
    C31 C32 H32B . . . 109.00 no
    C33 C32 H32A . . . 109.00 no
    C33 C32 H32B . . . 109.00 no
    H32A C32 H32B . . . 108.00 no
    C28 C33 H33A . . . 110.00 no
    C28 C33 H33B . . . 110.00 no
    C32 C33 H33A . . . 110.00 no
    C32 C33 H33B . . . 110.00 no
    H33A C33 H33B . . . 108.00 no
loop_
    _geom_torsion_atom_site_label_1
    _geom_torsion_atom_site_label_2
    _geom_torsion_atom_site_label_3
    _geom_torsion_atom_site_label_4
    _geom_torsion_site_symmetry_1
    _geom_torsion_site_symmetry_2
    _geom_torsion_site_symmetry_3
    _geom_torsion_site_symmetry_4
    _geom_torsion
    _geom_torsion_publ_flag
    C12 S1 C9 N1 . . . . -176.63(19) no
    C12 S1 C9 C10 . . . . 1.35(17) no
    C9 S1 C12 C11 . . . . -0.70(18) no
    C9 S1 C12 C13 . . . . 178.2(2) no
    C26 S2 C29 C30 . . . . 179.1(2) no
    C26 S2 C29 C28 . . . . 0.38(19) no
    C29 S2 C26 N3 . . . . 178.9(2) no
    C29 S2 C26 C27 . . . . 0.14(18) no
    C7 O1 C5 C6 . . . . -179.5(2) no
    C5 O1 C7 O2 . . . . -0.7(2) no
    C7 O1 C5 C4 . . . . 0.1(3) no
    C7 O2 C4 C3 . . . . 178.4(2) no
    C7 O2 C4 C5 . . . . -0.9(3) no
    C4 O2 C7 O1 . . . . 1.0(2) no
    C24 O3 C21 C22 . . . . 179.8(3) no
    C21 O3 C24 O4 . . . . 0.0(3) no
    C24 O3 C21 C20 . . . . 0.2(3) no
    C20 O4 C24 O3 . . . . -0.2(3) no
    C24 O4 C20 C21 . . . . 0.3(3) no
    C24 O4 C20 C19 . . . . -179.7(3) no
    C8 N1 C9 C10 . . . . -171.7(2) no
    C8 N1 C9 S1 . . . . 6.0(3) no
    C9 N1 C8 C1 . . . . 179.13(19) no
    C25 N3 C26 C27 . . . . -178.1(2) no
    C25 N3 C26 S2 . . . . 3.4(3) no
    C26 N3 C25 C18 . . . . -177.7(2) no
    C2 C1 C6 C5 . . . . 0.3(3) no
    C8 C1 C2 C3 . . . . -178.9(2) no
    C6 C1 C2 C3 . . . . 0.6(3) no
    C8 C1 C6 C5 . . . . 179.8(2) no
    C2 C1 C8 N1 . . . . 171.9(2) no
    C6 C1 C8 N1 . . . . -7.6(3) no
    C1 C2 C3 C4 . . . . -0.8(4) no
    C2 C3 C4 C5 . . . . 0.2(4) no
    C2 C3 C4 O2 . . . . -179.1(2) no
    O2 C4 C5 O1 . . . . 0.5(3) no
    O2 C4 C5 C6 . . . . -179.9(2) no
    C3 C4 C5 O1 . . . . -178.9(2) no
    C3 C4 C5 C6 . . . . 0.7(4) no
    C4 C5 C6 C1 . . . . -0.9(3) no
    O1 C5 C6 C1 . . . . 178.6(2) no
    N1 C9 C10 C11 . . . . 176.37(18) no
    N1 C9 C10 C17 . . . . -2.7(3) no
    S1 C9 C10 C17 . . . . 179.30(17) no
    S1 C9 C10 C11 . . . . -1.7(2) no
    C9 C10 C11 C16 . . . . -177.3(2) no
    C17 C10 C11 C12 . . . . -179.8(2) no
    C9 C10 C11 C12 . . . . 1.2(3) no
    C17 C10 C11 C16 . . . . 1.7(3) no
    C10 C11 C12 C13 . . . . -179.0(2) no
    C16 C11 C12 S1 . . . . 178.43(17) no
    C10 C11 C12 S1 . . . . -0.1(2) no
    C10 C11 C16 C15 . . . . 167.3(2) no
    C12 C11 C16 C15 . . . . -11.1(3) no
    C16 C11 C12 C13 . . . . -0.4(4) no
    C11 C12 C13 C14 . . . . -15.8(3) no
    S1 C12 C13 C14 . . . . 165.4(2) no
    C12 C13 C14 C15 . . . . 44.9(4) no
    C13 C14 C15 C16 . . . . -60.2(4) no
    C14 C15 C16 C11 . . . . 40.6(4) no
    C23 C18 C19 C20 . . . . -0.3(3) no
    C25 C18 C19 C20 . . . . 178.9(2) no
    C19 C18 C23 C22 . . . . 0.8(4) no
    C25 C18 C23 C22 . . . . -178.5(2) no
    C19 C18 C25 N3 . . . . 0.6(4) no
    C23 C18 C25 N3 . . . . 179.8(2) no
    C18 C19 C20 O4 . . . . 179.9(2) no
    C18 C19 C20 C21 . . . . -0.1(4) no
    O4 C20 C21 O3 . . . . -0.4(3) no
    O4 C20 C21 C22 . . . . -179.9(2) no
    C19 C20 C21 O3 . . . . 179.7(2) no
    C19 C20 C21 C22 . . . . 0.1(4) no
    O3 C21 C22 C23 . . . . -179.2(2) no
    C20 C21 C22 C23 . . . . 0.4(4) no
    C21 C22 C23 C18 . . . . -0.8(4) no
    S2 C26 C27 C28 . . . . -0.6(3) no
    S2 C26 C27 C34 . . . . -179.41(18) no
    N3 C26 C27 C28 . . . . -179.4(2) no
    N3 C26 C27 C34 . . . . 1.8(4) no
    C26 C27 C28 C29 . . . . 0.9(3) no
    C26 C27 C28 C33 . . . . -179.0(2) no
    C34 C27 C28 C29 . . . . 179.7(2) no
    C34 C27 C28 C33 . . . . -0.2(4) no
    C27 C28 C29 S2 . . . . -0.8(3) no
    C27 C28 C29 C30 . . . . -179.5(2) no
    C33 C28 C29 S2 . . . . 179.15(19) no
    C33 C28 C29 C30 . . . . 0.4(4) no
    C27 C28 C33 C32 . . . . 163.9(2) no
    C29 C28 C33 C32 . . . . -16.0(4) no
    S2 C29 C30 C31 . . . . 168.2(2) no
    C28 C29 C30 C31 . . . . -13.2(4) no
    C29 C30 C31 C32 . . . . 42.1(3) no
    C30 C31 C32 C33 . . . . -61.1(4) no
    C31 C32 C33 C28 . . . . 45.3(4) no
loop_
    _geom_hbond_atom_site_label_D
    _geom_hbond_atom_site_label_H
    _geom_hbond_atom_site_label_A
    _geom_hbond_site_symmetry_A
    _geom_hbond_distance_DH
    _geom_hbond_distance_HA
    _geom_hbond_distance_DA
    _geom_hbond_angle_DHA
    _geom_hbond_publ_flag
    C8 H8 S1 . 0.93 2.65 3.081(2) 109 yes
    C25 H25 S2 . 0.93 2.61 3.060(2) 110 yes
    C7 H7A N4 1_545 0.97 2.62 3.190(3) 118 yes
_iucr_refine_instructions_details
;
TITL NAS9_0m in P-1
CELL  0.71073  10.9450  10.9895  13.5749   99.409  109.707   92.854
ZERR     2.00   0.0003   0.0003   0.0003    0.001    0.001    0.001
LATT   1
SFAC  C    H    N    O    S
UNIT  68   56   8    8    4
OMIT -3 50.5
ACTA
MERG   2
FMAP   2
PLAN   10
BOND  $H
HTAB
CONF
LIST 4
L.S.  20
TEMP    23.00
WGHT    0.057400    0.398900
FVAR       0.16082
MOLE    1
N1    3    0.684131    0.361197    0.357742    11.00000    0.04273    0.04750 =
         0.05111    0.00728    0.01730    0.01262
N2    3    0.346668    0.273922    0.329982    11.00000    0.05743    0.08060 =
         0.09758    0.01532    0.02712   -0.00214
S1    5    0.699309    0.618416    0.383185    11.00000    0.04825    0.04897 =
         0.08780    0.01085    0.02750    0.01286
O1    4    0.831341   -0.085409    0.346156    11.00000    0.06413    0.04127 =
         0.12520    0.00856    0.03915    0.01071
O2    4    1.044924   -0.065924    0.353581    11.00000    0.06502    0.05774 =
         0.10853    0.01666    0.04155    0.02990
C1    1    0.871334    0.253063    0.370039    11.00000    0.03843    0.04722 =
         0.05000    0.00781    0.01463    0.01042
C2    1    1.000149    0.263168    0.375983    11.00000    0.04172    0.05366 =
         0.07913    0.01751    0.02157    0.00742
AFIX  43
H2    2    1.043099    0.341344    0.384139    11.00000   -1.20000
AFIX   0
C3    1    1.067549    0.159135    0.370071    11.00000    0.04346    0.06649 =
         0.09182    0.02272    0.03264    0.01744
AFIX  43
H3    2    1.153857    0.165990    0.373168    11.00000   -1.20000
AFIX   0
C4    1    1.000897    0.047837    0.359606    11.00000    0.04957    0.05126 =
         0.06161    0.01143    0.02451    0.01900
C5    1    0.872819    0.037018    0.354675    11.00000    0.04671    0.04453 =
         0.05766    0.00606    0.02007    0.00802
C6    1    0.805168    0.136253    0.358778    11.00000    0.03641    0.04869 =
         0.05906    0.00420    0.01768    0.00787
AFIX  43
H6    2    0.718411    0.127358    0.354315    11.00000   -1.20000
AFIX   0
C7    1    0.939055   -0.151966    0.346126    11.00000    0.07602    0.05365 =
         0.08671    0.01220    0.03572    0.02371
AFIX  23
H7A   2    0.915726   -0.213666    0.281009    11.00000   -1.20000
H7B   2    0.963941   -0.194257    0.406152    11.00000   -1.20000
AFIX   0
C8    1    0.806512    0.364408    0.374728    11.00000    0.04391    0.04528 =
         0.05757    0.00782    0.01843    0.00798
AFIX  43
H8    2    0.855782    0.441137    0.390699    11.00000   -1.20000
AFIX   0
C9    1    0.626043    0.469009    0.364246    11.00000    0.04408    0.04802 =
         0.04728    0.00764    0.01628    0.01329
C10   1    0.498972    0.471932    0.359842    11.00000    0.04000    0.05687 =
         0.04239    0.00978    0.01328    0.01128
C11   1    0.461147    0.594222    0.374662    11.00000    0.04733    0.05997 =
         0.04284    0.01349    0.01605    0.02053
C12   1    0.559558    0.681708    0.387991    11.00000    0.05384    0.05421 =
         0.05722    0.00869    0.01772    0.02313
C13   1    0.553193    0.818863    0.407054    11.00000    0.07632    0.05515 =
         0.09110    0.01104    0.02694    0.02699
AFIX  23
H13A  2    0.592439    0.856990    0.363642    11.00000   -1.20000
H13B  2    0.601139    0.854807    0.481356    11.00000   -1.20000
AFIX   0
C14   1    0.410873    0.842861    0.378301    11.00000    0.09773    0.07765 =
         0.12346    0.02292    0.04412    0.04778
AFIX  23
H14A  2    0.407090    0.929040    0.406449    11.00000   -1.20000
H14B  2    0.370633    0.829487    0.301305    11.00000   -1.20000
AFIX   0
C15   1    0.335718    0.763341    0.419455    11.00000    0.09031    0.10695 =
         0.10877    0.03706    0.05548    0.06225
AFIX  23
H15A  2    0.247042    0.785247    0.400043    11.00000   -1.20000
H15B  2    0.373643    0.779689    0.496673    11.00000   -1.20000
AFIX   0
C16   1    0.331451    0.625747    0.378355    11.00000    0.05214    0.08779 =
         0.05789    0.02329    0.02460    0.03402
AFIX  23
H16A  2    0.306487    0.578725    0.424482    11.00000   -1.20000
H16B  2    0.266084    0.602647    0.307421    11.00000   -1.20000
AFIX   0
C17   1    0.415431    0.361659    0.343644    11.00000    0.04127    0.06609 =
         0.05952    0.01271    0.01773    0.01207
MOLE 2
S2    5    0.745530    0.388747   -0.093540    11.00000    0.06286    0.06613 =
         0.05976    0.01049    0.02373    0.02014
O3    4    0.332916    0.991651    0.057396    11.00000    0.08135    0.07935 =
         0.10019    0.03286    0.04083    0.04797
O4    4    0.519677    0.971704    0.194279    11.00000    0.07644    0.06255 =
         0.08944   -0.00195    0.02046    0.02464
N3    3    0.714566    0.581381    0.053197    11.00000    0.04874    0.04723 =
         0.06162    0.01556    0.02175    0.01418
N4    3    0.996353    0.567208    0.295554    11.00000    0.07237    0.05753 =
         0.07594    0.00147    0.01620    0.01948
C18   1    0.535128    0.702180    0.002137    11.00000    0.04388    0.05167 =
         0.05684    0.01687    0.01927    0.01207
C19   1    0.575953    0.786000    0.099189    11.00000    0.04323    0.05282 =
         0.06124    0.01461    0.01066    0.01183
AFIX  43
H19   2    0.651138    0.778605    0.155060    11.00000   -1.20000
AFIX   0
C20   1    0.500815    0.878748    0.108184    11.00000    0.05244    0.04797 =
         0.06509    0.01383    0.02375    0.01121
C21   1    0.389513    0.891517    0.026661    11.00000    0.05260    0.06016 =
         0.07237    0.02975    0.02943    0.02473
C22   1    0.347366    0.811630   -0.068382    11.00000    0.05418    0.09134 =
         0.06389    0.03467    0.01677    0.03135
AFIX  43
H22   2    0.272139    0.820787   -0.123472    11.00000   -1.20000
AFIX   0
C23   1    0.422033    0.715599   -0.079333    11.00000    0.05848    0.07611 =
         0.05148    0.01650    0.01563    0.02015
AFIX  43
H23   2    0.395546    0.658424   -0.143209    11.00000   -1.20000
AFIX   0
C24   1    0.413978    1.043827    0.163400    11.00000    0.08190    0.05746 =
         0.11075    0.01904    0.04727    0.02478
AFIX  23
H24A  2    0.364454    1.043914    0.210710    11.00000   -1.20000
H24B  2    0.446781    1.128892    0.167683    11.00000   -1.20000
AFIX   0
C25   1    0.609596    0.601168   -0.016304    11.00000    0.05382    0.05260 =
         0.05979    0.01313    0.02269    0.01273
AFIX  43
H25   2    0.579112    0.547989   -0.082387    11.00000   -1.20000
AFIX   0
C26   1    0.783321    0.486212    0.029318    11.00000    0.04884    0.04455 =
         0.06113    0.01416    0.02454    0.01059
C27   1    0.895235    0.456345    0.100425    11.00000    0.04783    0.03946 =
         0.06037    0.01145    0.02311    0.00716
C28   1    0.949848    0.354889    0.057017    11.00000    0.04941    0.03990 =
         0.06890    0.01360    0.02847    0.00964
C29   1    0.879737    0.310445   -0.046758    11.00000    0.05342    0.05010 =
         0.07082    0.01351    0.03219    0.01089
C30   1    0.910281    0.203614   -0.115452    11.00000    0.07368    0.05712 =
         0.08162    0.00383    0.04327    0.01386
AFIX  23
H30A  2    0.903897    0.225298   -0.183336    11.00000   -1.20000
H30B  2    0.847421    0.131912   -0.129093    11.00000   -1.20000
AFIX   0
C31   1    1.046216    0.172235   -0.060610    11.00000    0.07907    0.05855 =
         0.10838    0.00447    0.04719    0.02172
AFIX  23
H31A  2    1.055512    0.090127   -0.094471    11.00000   -1.20000
H31B  2    1.109073    0.230959   -0.069445    11.00000   -1.20000
AFIX   0
C32   1    1.076292    0.175066    0.055829    11.00000    0.09234    0.06695 =
         0.10843    0.01726    0.03512    0.04142
AFIX  23
H32A  2    1.163080    0.150713    0.086125    11.00000   -1.20000
H32B  2    1.014681    0.114877    0.064520    11.00000   -1.20000
AFIX   0
C33   1    1.069897    0.301523    0.116570    11.00000    0.06045    0.05325 =
         0.08536    0.01677    0.02755    0.02257
AFIX  23
H33A  2    1.068666    0.294121    0.186469    11.00000   -1.20000
H33B  2    1.146799    0.356622    0.126264    11.00000   -1.20000
AFIX   0
C34   1    0.949485    0.519705    0.208001    11.00000    0.04970    0.03881 =
         0.07374    0.01173    0.02221    0.01393
HKLF    4
REM  NAS9_0m in P-1
REM R1 =  0.0419 for   3812 Fo > 4sig(Fo)  and  0.0658 for all   5331 data
REM    397 parameters refined using      0 restraints
END
WGHT      0.0574      0.3979
REM Highest difference peak  0.471,  deepest hole -0.190,  1-sigma level  0.036
Q1    1   0.4406  0.8402  0.4675  11.00000  0.05    0.47
Q2    1   0.3192  0.7691  0.3468  11.00000  0.05    0.28
Q3    1   0.5280  0.7398 -0.0410  11.00000  0.05    0.13
Q4    1   0.9239  0.1243 -0.0825  11.00000  0.05    0.13
Q5    1   0.2339  0.5480  0.3050  11.00000  0.05    0.13
Q6    1   1.0218  0.6437  0.2626  11.00000  0.05    0.13
Q7    1   0.3435  0.7061  0.4134  11.00000  0.05    0.12
Q8    1   0.4919  0.6384  0.3378  11.00000  0.05    0.12
Q9    1   0.3482  0.2830  0.2807  11.00000  0.05    0.12
Q10   1   0.9166  0.0416  0.3229  11.00000  0.05    0.12
;
