# Supplementary material for: 2-[(1,3-Benzodioxol-5-yl­methyl­idene)amino]-4,5,6,7-tetra­hydro-1-benzothio­phene-3-carbonitrile
Source: Acta Crystallogr Sect E Struct Rep Online. 2011 Jul 30;67(Pt 8):o2162. doi: 10.1107/S1600536811029564 (PMC3213598; doi:10.1107/S1600536811029564)
Supplement: Supplementary file 2 [file e-67-o2162-Isup2.hkl]

#
# h,k,l, Fc-squared, Fo-squared, sigma(Fo-squared) and status flag
#
data_I
_shelx_title ' NAS9_0m in P-1'
_shelx_refln_list_code          4
_shelx_F_calc_maximum      200.64
_exptl_crystal_F_000       648.00
_reflns_d_resolution_high  0.8369
 
loop_
 _symmetry_equiv_pos_as_xyz
 'x, y, z'
 '-x, -y, -z'
 
_cell_length_a    10.9450
_cell_length_b    10.9895
_cell_length_c    13.5749
_cell_angle_alpha  99.409
_cell_angle_beta  109.707
_cell_angle_gamma  92.854
 
_shelx_F_squared_multiplier     1.000
 
loop_
 _refln_index_h
 _refln_index_k
 _refln_index_l
 _refln_F_squared_calc
 _refln_F_squared_meas
 _refln_F_squared_sigma
 _refln_observed_status
   2   0   0     5035.68     4872.62     48.33 o
   3   0   0     3145.08     3017.05     28.99 o
   4   0   0        0.16        0.75      0.71 o
   5   0   0      299.10      306.60      5.06 o
   6   0   0        0.82        1.75      1.06 o
   7   0   0       16.03       23.42      2.71 o
   8   0   0       91.19       92.58      4.80 o
   9   0   0        1.97       -2.99      2.42 o
  10   0   0       27.96       26.91      5.19 o
  11   0   0       16.51       18.34      5.01 o
  12   0   0        0.02        2.26      4.73 o
 -12   1   0        0.05       -3.62      4.35 o
 -11   1   0        1.30        1.79      4.46 o
 -10   1   0      112.97      109.31      5.80 o
  -9   1   0      124.34      114.82      5.80 o
  -8   1   0       34.89       28.05      3.13 o
  -7   1   0       40.97       44.47      3.57 o
  -6   1   0       56.06       66.32      3.05 o
  -5   1   0     2152.06     2205.08     24.21 o
  -4   1   0      669.69      702.99      8.82 o
  -3   1   0      128.29      106.41      3.99 o
  -2   1   0     2764.52     2615.32     30.07 o
   2   1   0     5127.76     5057.10     47.85 o
   3   1   0     3911.93     3922.78     37.44 o
   4   1   0      939.61      928.00     10.09 o
   5   1   0       54.34       59.43      2.12 o
   6   1   0      298.91      300.32      5.25 o
   7   1   0      521.78      492.52      8.31 o
   8   1   0       51.29       50.69      4.02 o
   9   1   0       68.01       65.02      4.19 o
  10   1   0        2.34       -1.41      3.80 o
  11   1   0        3.54       -5.54      4.18 o
  12   1   0       37.03       45.14     11.99 o
 -12   2   0        1.49       -0.58      4.65 o
 -11   2   0      195.62      182.69      9.84 o
 -10   2   0       30.71       24.66      5.05 o
  -9   2   0        5.68        5.27      2.01 o
  -8   2   0        3.44        3.77      2.08 o
  -7   2   0       16.74       15.80      2.47 o
  -6   2   0      456.95      459.30      8.87 o
  -5   2   0      436.14      400.21      6.89 o
  -4   2   0      758.93      820.74     10.31 o
  -3   2   0       36.01       37.20      1.85 o
  -2   2   0     1736.37     1754.63     17.54 o
  -1   2   0       74.64       77.43      1.44 o
   0   2   0       40.72       22.67      3.20 o
   1   2   0      361.95      300.09      5.10 o
   2   2   0     4152.85     4048.06     46.28 o
   3   2   0       69.80       64.51      3.49 o
   4   2   0     1263.21     1226.85     14.27 o
   5   2   0      186.37      182.22      4.57 o
   6   2   0       55.63       47.43      4.47 o
   7   2   0        7.18        3.75      2.25 o
   8   2   0      347.03      363.07      7.95 o
   9   2   0      319.61      343.30      9.27 o
  10   2   0       26.91       31.65      5.56 o
  11   2   0       47.32       50.25      9.09 o
 -12   3   0        9.74       12.11      5.17 o
 -11   3   0       10.15        9.61      4.78 o
 -10   3   0        0.69        4.06      4.10 o
  -9   3   0       10.71       12.74      2.69 o
  -8   3   0      109.88      109.59      8.76 o
  -7   3   0      847.13      793.53     12.28 o
  -6   3   0        9.56       13.02      2.29 o
  -5   3   0     1558.90     1583.88     17.07 o
  -4   3   0      166.59      158.21      3.34 o
  -3   3   0      285.50      302.32      4.52 o
  -2   3   0     1376.69     1339.18     12.01 o
  -1   3   0     1710.46     1633.57     16.37 o
   0   3   0      226.68      231.38      3.75 o
   1   3   0      638.73      600.31      7.54 o
   2   3   0      653.86      673.09     16.82 o
   3   3   0      287.65      359.34      5.10 o
   4   3   0       17.53        4.19      1.39 o
   5   3   0        9.22       19.10      1.77 o
   6   3   0      465.68      483.47      8.62 o
   7   3   0      302.80      300.69      7.02 o
   8   3   0      210.58      191.57      8.37 o
   9   3   0      219.67      225.95      7.73 o
  10   3   0        0.33       -1.55      5.20 o
  11   3   0       27.00       30.87      6.00 o
 -12   4   0       21.90       23.48      6.00 o
 -11   4   0        3.97        7.11      4.51 o
 -10   4   0      105.83      109.62      9.98 o
  -9   4   0      535.54      558.10     11.78 o
  -8   4   0        0.02        1.29      2.44 o
  -7   4   0      209.23      214.50      6.00 o
  -6   4   0       82.68       73.88      3.67 o
  -5   4   0       80.64       82.21      2.95 o
  -4   4   0     3043.14     3236.74     32.39 o
  -3   4   0      563.52      610.42      6.87 o
  -2   4   0      511.98      479.53      5.31 o
  -1   4   0      222.30      216.23      3.93 o
   0   4   0     2083.80     2088.09     20.43 o
   1   4   0        3.50        2.63      1.05 o
   2   4   0     3003.38     3009.60     51.80 o
   3   4   0        1.17        1.67      1.69 o
   4   4   0       18.83       27.27      1.93 o
   5   4   0      150.44      146.39      4.58 o
   6   4   0       92.31       97.02      4.03 o
   7   4   0       18.92       21.25      3.08 o
   8   4   0      601.65      601.55     13.29 o
   9   4   0       60.42       55.93      4.59 o
  10   4   0        0.31        6.52      3.25 o
  11   4   0        4.70       -1.84      4.83 o
 -11   5   0        0.02        4.51      5.22 o
 -10   5   0        9.85        9.47      4.65 o
  -9   5   0       26.71       24.45      3.94 o
  -8   5   0       18.77       16.52      3.47 o
  -7   5   0      255.70      266.45      9.36 o
  -6   5   0        4.84       -0.08      2.31 o
  -5   5   0      897.24      904.87     12.15 o
  -4   5   0       78.79       75.54      2.54 o
  -3   5   0      106.93      106.60      2.53 o
  -2   5   0     3072.57     3271.77     26.45 o
  -1   5   0      318.46      373.84      4.67 o
   0   5   0     1287.59     1214.36     12.21 o
   1   5   0      345.58      305.11      5.78 o
   2   5   0      141.86      140.89      3.73 o
   3   5   0     2629.21     2767.10     34.02 o
   4   5   0      455.54      471.99      8.43 o
   5   5   0      161.91      171.33      5.77 o
   6   5   0      201.21      195.02      5.91 o
   7   5   0       21.90       30.58      3.59 o
   8   5   0        6.38        5.66      3.77 o
   9   5   0        0.02        1.00      3.86 o
  10   5   0       10.26       18.15      3.82 o
 -11   6   0       63.69       68.84     11.60 o
 -10   6   0        2.03       -0.34      4.07 o
  -9   6   0      207.76      211.85      8.17 o
  -8   6   0       13.84       11.95      3.33 o
  -7   6   0     1011.47     1030.58     15.90 o
  -6   6   0      335.55      337.74      6.66 o
  -5   6   0      235.07      236.00      6.74 o
  -4   6   0     1224.71     1286.12     14.37 o
  -3   6   0        3.71        3.71      1.43 o
  -2   6   0        2.27        0.11      1.21 o
  -1   6   0       34.98       38.59      1.82 o
   0   6   0       28.04       32.22      2.03 o
   1   6   0        0.48       -1.04      1.15 o
   2   6   0     1099.30     1094.60     16.90 o
   3   6   0      155.05      170.49      8.65 o
   4   6   0       90.98      104.98      5.67 o
   5   6   0       17.95       19.69      3.86 o
   6   6   0        0.02       -1.34      2.84 o
   7   6   0       52.10       57.23      4.59 o
   8   6   0      194.88      195.85      7.68 o
   9   6   0       68.60       80.16      5.82 o
  10   6   0       10.48        2.68      5.28 o
 -11   7   0       11.35       11.78      5.45 o
 -10   7   0        8.41       11.34      5.05 o
  -9   7   0      101.52      104.00      8.06 o
  -8   7   0        5.09        0.60      2.43 o
  -7   7   0        4.42        1.65      2.37 o
  -6   7   0        7.39        9.40      2.52 o
  -5   7   0      805.84      796.40     11.38 o
  -4   7   0       84.07       79.78      3.89 o
  -3   7   0       18.58       16.41      2.06 o
  -2   7   0      282.87      279.43      5.15 o
  -1   7   0       64.93       75.33      2.89 o
   0   7   0       29.03       26.91      2.19 o
   1   7   0        2.90        4.31      2.03 o
   2   7   0       89.06      107.57      4.92 o
   3   7   0       76.07       58.97      9.71 o
   4   7   0       84.96       63.30      4.36 o
   5   7   0      431.86      417.14     13.18 o
   6   7   0        6.79       10.63      6.96 o
   7   7   0        9.47        5.27      3.37 o
   8   7   0       45.27       39.02      4.72 o
   9   7   0        5.60        3.53      3.45 o
 -10   8   0        0.26        6.94      3.67 o
  -9   8   0       40.89       47.16      4.54 o
  -8   8   0       31.99       29.44      6.46 o
  -7   8   0        4.47        4.36      2.55 o
  -6   8   0      306.11      313.53      7.24 o
  -5   8   0       37.59       41.52      2.95 o
  -4   8   0      808.27      776.86     10.40 o
  -3   8   0      368.38      361.14      7.22 o
  -2   8   0     1266.17     1245.27     14.56 o
  -1   8   0       67.56       67.87      3.61 o
   0   8   0      134.70      140.98      5.32 o
   1   8   0      375.67      362.71      8.81 o
   2   8   0      385.74      380.00      9.13 o
   3   8   0        1.61       -1.16      2.84 o
   4   8   0       57.20       50.92      5.83 o
   5   8   0        8.47       18.87      4.43 o
   6   8   0        0.68       -1.33      4.25 o
   7   8   0        7.35       10.70      4.36 o
   8   8   0        2.15       -3.98      4.06 o
  -9   9   0       37.13       41.65      4.77 o
  -8   9   0       50.37       67.54      6.08 o
  -7   9   0       51.17       53.81      4.63 o
  -6   9   0       64.11       66.91      4.39 o
  -5   9   0       85.27       75.77      3.79 o
  -4   9   0       38.57       44.89      4.99 o
  -3   9   0       86.29       65.49      3.93 o
  -2   9   0        2.66       -0.26      2.46 o
  -1   9   0      304.70      274.63     13.76 o
   0   9   0      565.20      562.19     10.81 o
   1   9   0       91.98       83.57      5.86 o
   2   9   0       98.74       98.60      8.59 o
   3   9   0      102.68      102.48      7.48 o
   4   9   0      141.35      122.79     19.53 o
   5   9   0        3.69        4.59      4.27 o
   6   9   0        5.35       12.59      4.64 o
   7   9   0        0.20       -2.73      4.64 o
  -8  10   0        1.21        3.37      3.19 o
  -7  10   0       42.01       41.23      4.32 o
  -6  10   0        2.34        6.72      3.31 o
  -5  10   0        0.02        1.21      3.27 o
  -4  10   0       19.29       23.04      4.12 o
  -3  10   0       38.96       28.43      4.06 o
  -2  10   0      228.63      222.37      8.16 o
  -1  10   0      190.05      180.74      8.19 o
   0  10   0        7.53        5.92      4.28 o
   1  10   0       92.66       78.08      7.15 o
   2  10   0       10.92       10.23      6.19 o
   3  10   0        0.11       -6.67      4.45 o
   4  10   0       43.68       41.16      8.70 o
   5  10   0       32.45       34.54      4.82 o
   6  10   0       23.90       31.43      6.04 o
  -7  11   0       44.53       47.16      6.84 o
  -6  11   0        0.06       -4.64      4.35 o
  -5  11   0        1.72        9.47      8.12 o
  -4  11   0        3.28        6.62      4.83 o
  -3  11   0       99.74       81.46      7.49 o
  -2  11   0       46.28       44.95      9.47 o
  -1  11   0        0.27        0.94      6.96 o
   0  11   0        8.34       12.76      5.28 o
   1  11   0       14.72       17.97      5.56 o
   2  11   0        1.23        4.31      4.90 o
   3  11   0        2.79       -2.51      4.72 o
   4  11   0       23.60       13.83      5.66 o
   5  11   0        1.98        4.43      3.97 o
  -5  12   0       42.37       41.36      6.82 o
  -4  12   0       53.60       68.20      7.64 o
  -3  12   0       27.28       28.31      7.54 o
  -2  12   0        8.31        5.74      5.17 o
  -1  12   0       23.80       29.32     16.05 o
   0  12   0       66.46       68.37     12.37 o
   1  12   0       26.60       24.73      6.27 o
   2  12   0        0.06        7.04      5.11 o
   3  12   0        8.72        7.64     15.27 o
   1 -13   1        8.18        7.38      8.89 o
   2 -13   1        0.04        0.69      4.83 o
  -3 -12   1      163.60      177.94     18.75 o
  -2 -12   1      148.89      156.03     10.62 o
  -1 -12   1        1.87       -3.87      6.96 o
   0 -12   1       18.52       22.73      6.00 o
   1 -12   1        9.54       11.32      6.38 o
   2 -12   1        7.87        0.85     13.92 o
   3 -12   1       11.18        7.96      5.20 o
   4 -12   1        0.31        1.58      4.72 o
   5 -12   1        1.40       -4.87      4.83 o
  -5 -11   1       13.42       21.16      5.66 o
  -4 -11   1        0.02        7.62      5.01 o
  -3 -11   1       50.08       43.43      6.54 o
  -2 -11   1       31.39       35.34      6.04 o
  -1 -11   1      132.06      149.21     22.43 o
   0 -11   1       85.46       88.41     18.37 o
   1 -11   1        2.13       -3.06      4.07 o
   2 -11   1      143.26      138.24      9.13 o
   3 -11   1       86.65       84.47      7.91 o
   4 -11   1      107.05      103.13      9.47 o
   5 -11   1       34.21       31.84      5.87 o
   6 -11   1        5.75       -0.75      4.62 o
   7 -11   1        1.24       -0.11      3.35 o
  -7 -10   1        0.01        0.16      4.43 o
  -6 -10   1        0.35       -1.25      3.52 o
  -5 -10   1        2.49        4.14      6.19 o
  -4 -10   1        3.59       -1.27     10.63 o
  -3 -10   1       79.48       86.41      7.64 o
  -2 -10   1        1.58       -2.34      4.18 o
  -1 -10   1        0.81       -1.67      3.34 o
   0 -10   1      263.54      278.43      9.17 o
   1 -10   1      184.57      174.51      5.67 o
   2 -10   1      443.38      424.20     10.27 o
   3 -10   1        1.69        1.33      2.97 o
   4 -10   1       38.44       36.86      4.43 o
   5 -10   1       36.99       19.33      3.69 o
   6 -10   1      156.02      180.72      7.40 o
   7 -10   1       10.60        6.48      3.46 o
   8 -10   1       37.70       46.94      4.82 o
  -8  -9   1        2.17        8.32      5.99 o
  -7  -9   1       58.29       55.98      6.32 o
  -6  -9   1       15.43       23.20      4.92 o
  -5  -9   1       21.51        4.64      6.96 o
  -4  -9   1        8.62        5.57      4.73 o
  -3  -9   1       11.23       16.02      3.17 o
  -2  -9   1        6.45        5.75      2.96 o
  -1  -9   1        0.79       -3.08      2.79 o
   0  -9   1      588.53      596.54     10.32 o
   1  -9   1       51.89       51.66      3.64 o
   2  -9   1       59.01       59.82      4.10 o
   3  -9   1       35.87       32.13      3.42 o
   4  -9   1      571.12      558.01      9.14 o
   5  -9   1       36.53       32.05      3.15 o
   6  -9   1      184.48      159.80      5.89 o
   7  -9   1       18.83       16.22      3.48 o
   8  -9   1       24.58       24.01      3.92 o
   9  -9   1       77.99       84.82      5.97 o
  -9  -8   1        4.04        1.16      7.73 o
  -8  -8   1        6.90        7.32      4.36 o
  -7  -8   1       41.17       54.19      7.93 o
  -6  -8   1        5.80       13.00      8.31 o
  -5  -8   1      183.01      177.41      7.96 o
  -4  -8   1       10.20        9.10      5.36 o
  -3  -8   1      191.51      196.24      6.55 o
  -2  -8   1       39.89       29.18      4.77 o
  -1  -8   1       15.66       15.45      3.00 o
   0  -8   1      118.52      110.17      4.01 o
   1  -8   1      242.80      226.56      5.56 o
   2  -8   1      670.39      659.50     10.15 o
   3  -8   1       75.98       76.57      3.40 o
   4  -8   1       14.38       13.14      2.33 o
   5  -8   1      701.14      678.81     11.62 o
   6  -8   1        8.93        5.73      2.60 o
   7  -8   1       14.37       14.62      2.85 o
   8  -8   1       71.30       71.18      5.23 o
   9  -8   1       43.65       38.23      4.61 o
  10  -8   1      158.30      158.37      7.85 o
  -9  -7   1       29.10       41.55      4.68 o
  -8  -7   1       19.93       27.42      5.19 o
  -7  -7   1      102.88      106.40      7.15 o
  -6  -7   1       16.62       13.35      3.69 o
  -5  -7   1      634.32      693.86     16.68 o
  -4  -7   1        2.17        0.87      2.72 o
  -3  -7   1      136.69      130.15     10.73 o
  -2  -7   1      306.08      293.99      7.57 o
  -1  -7   1      133.97      125.83      4.57 o
   0  -7   1      965.21      987.41     11.05 o
   1  -7   1      292.06      319.87      5.13 o
   2  -7   1      465.46      478.27      6.58 o
   3  -7   1       22.28       24.24      2.24 o
   4  -7   1        9.83        9.05      2.01 o
   5  -7   1       21.65       20.27      2.64 o
   6  -7   1      248.87      237.18      5.92 o
   7  -7   1       40.08       36.52      3.30 o
   8  -7   1      145.84      158.63      7.22 o
   9  -7   1        1.04        1.93      6.19 o
  10  -7   1        2.75        5.23      4.78 o
 -10  -6   1       40.53       35.51      6.27 o
  -9  -6   1        6.11        5.05      3.21 o
  -8  -6   1       31.02       33.05      3.97 o
  -7  -6   1        0.41       -0.65      2.52 o
  -6  -6   1        8.95       10.98      2.85 o
  -5  -6   1       76.65       77.07      6.07 o
  -4  -6   1        5.83        4.20      3.24 o
  -3  -6   1      369.01      341.91      6.50 o
  -2  -6   1      448.93      442.06      6.62 o
  -1  -6   1     1335.91     1445.32     15.63 o
   0  -6   1      108.47      120.63      2.98 o
   1  -6   1     1145.04     1328.52     12.72 o
   2  -6   1      111.06       81.95      2.45 o
   3  -6   1      836.98      868.60      9.19 o
   4  -6   1      408.47      412.97      6.43 o
   5  -6   1      163.23      171.63      4.68 o
   6  -6   1     1076.32     1065.48     15.98 o
   7  -6   1        4.29        1.80      3.04 o
   8  -6   1       56.33       61.70      5.86 o
   9  -6   1      159.65      164.33      9.75 o
  10  -6   1        8.45        7.71      4.73 o
  11  -6   1       10.51       12.31      5.45 o
 -11  -5   1        0.02        0.15      7.93 o
 -10  -5   1       20.47       32.41     13.15 o
  -9  -5   1        0.02        0.85      2.94 o
  -8  -5   1       72.37       66.32      4.66 o
  -7  -5   1        0.99       -1.82      2.41 o
  -6  -5   1       46.28       35.24      3.21 o
  -5  -5   1       35.47       31.37      2.84 o
  -4  -5   1      799.26      858.61     12.82 o
  -3  -5   1        1.73        2.58      1.71 o
  -2  -5   1       20.02       15.90      1.71 o
  -1  -5   1      208.99      205.07      5.08 o
   0  -5   1      115.88      102.96      2.34 o
   1  -5   1        0.97        2.03      0.97 o
   2  -5   1      915.62      921.14      9.19 o
   3  -5   1      862.99      979.73      9.79 o
   4  -5   1      232.62      219.74      6.82 o
   5  -5   1       92.92      110.97      3.79 o
   6  -5   1      489.24      458.57      8.86 o
   7  -5   1      100.08       82.23      6.08 o
   8  -5   1      963.25     1005.60     27.66 o
   9  -5   1        2.43       -1.92      2.97 o
  10  -5   1       19.10       23.57      5.33 o
  11  -5   1       60.50       61.32      7.11 o
 -11  -4   1        4.77       -3.36      8.89 o
 -10  -4   1       28.39       36.20      5.07 o
  -9  -4   1        1.99        0.79      2.68 o
  -8  -4   1      254.64      263.82      8.38 o
  -7  -4   1      609.00      607.48     10.78 o
  -6  -4   1        1.01       -1.67      1.92 o
  -5  -4   1      385.77      363.53      6.33 o
  -4  -4   1        8.44        8.47      1.64 o
  -3  -4   1       71.99       51.07      3.40 o
  -2  -4   1      703.63      790.14      9.25 o
  -1  -4   1      111.98      117.04      2.92 o
   0  -4   1     2369.06     2352.41     20.29 o
   1  -4   1      565.22      618.89      5.96 o
   2  -4   1      478.09      491.93      5.42 o
   3  -4   1     1646.58     1796.05     18.70 o
   4  -4   1       97.97       96.47      2.94 o
   5  -4   1      668.70      653.17      8.60 o
   6  -4   1       17.56       14.82      2.68 o
   7  -4   1        0.44       -2.12      3.04 o
   8  -4   1     1671.26     1624.09     46.18 o
   9  -4   1      904.04      852.66     18.55 o
  10  -4   1       57.74       61.65      6.69 o
  11  -4   1       42.43       58.58      7.11 o
 -11  -3   1        8.70        8.44      4.78 o
 -10  -3   1        4.96        1.90      4.46 o
  -9  -3   1        4.98        5.36      2.81 o
  -8  -3   1       57.57       50.27      3.60 o
  -7  -3   1      322.47      288.12      8.13 o
  -6  -3   1       55.35       53.75      3.07 o
  -5  -3   1      494.93      443.05      6.38 o
  -4  -3   1      193.51      156.53      3.29 o
  -3  -3   1     1257.05     1242.06     15.85 o
  -2  -3   1      697.29      683.45      9.44 o
  -1  -3   1       25.90       29.30      1.79 o
   0  -3   1     2691.27     2761.68     21.91 o
   1  -3   1     3324.30     3457.37     30.91 o
   2  -3   1       20.03       20.13      1.28 o
   3  -3   1      493.28      551.94      6.88 o
   4  -3   1     1437.70     1500.37     16.79 o
   5  -3   1       13.59       12.42      2.20 o
   6  -3   1      895.13      958.22     12.62 o
   7  -3   1        0.40       -2.22      2.46 o
   8  -3   1        4.89        0.96      2.70 o
   9  -3   1       63.73       63.77      5.67 o
  10  -3   1       11.86        7.35      4.37 o
  11  -3   1       50.05       53.36      6.84 o
 -12  -2   1       12.05       19.31      7.35 o
 -11  -2   1        5.72        8.10      4.62 o
 -10  -2   1        1.43        9.67      5.03 o
  -9  -2   1       71.06       79.08      6.69 o
  -8  -2   1        0.20        1.18      2.35 o
  -7  -2   1      367.86      354.15      7.65 o
  -6  -2   1       23.29       26.10      2.04 o
  -5  -2   1      486.97      456.20      7.12 o
  -4  -2   1        0.11        1.38      1.04 o
  -3  -2   1     1777.18     1703.66     17.29 o
  -2  -2   1    15442.65    15035.44    157.54 o
  -1  -2   1     2075.61     2014.08     21.18 o
   0  -2   1       43.33       33.86      1.24 o
   1  -2   1      100.37      108.71      1.88 o
   2  -2   1     1425.17     1382.51     14.08 o
   3  -2   1     1051.49     1141.56     15.65 o
   4  -2   1     2709.49     2818.59     30.72 o
   5  -2   1       72.99       87.83      2.86 o
   6  -2   1        0.29       -0.54      2.33 o
   7  -2   1       12.14       14.46      3.23 o
   8  -2   1       54.69       44.43      3.50 o
   9  -2   1      129.23      123.98      7.02 o
  10  -2   1        7.24        0.41      3.90 o
  11  -2   1       23.64       18.15      5.11 o
  12  -2   1        3.11       -0.39      7.35 o
 -12  -1   1        1.69       -1.43      4.51 o
 -11  -1   1        1.95       -2.13      5.99 o
 -10  -1   1      113.62       97.39      7.66 o
  -9  -1   1       16.57       18.86      2.83 o
  -8  -1   1       23.07       23.66      2.78 o
  -7  -1   1      255.75      265.88      5.88 o
  -6  -1   1     1468.85     1611.16     16.00 o
  -5  -1   1       23.81       24.28      1.37 o
  -4  -1   1      128.92      142.47      3.07 o
  -3  -1   1     1330.78     1471.00     14.98 o
  -2  -1   1       70.90       67.18      2.22 o
   1  -1   1     4970.25     4663.06    163.16 o
   2  -1   1      987.66      980.28     10.16 o
   3  -1   1      152.57      163.14      2.96 o
   4  -1   1     4559.89     4929.28     47.87 o
   5  -1   1       68.04       66.50      2.53 o
   6  -1   1      734.00      691.39     12.70 o
   7  -1   1       31.60       32.72      2.90 o
   8  -1   1      201.46      199.87      6.92 o
   9  -1   1      143.86      147.07      6.99 o
  10  -1   1       31.10       40.10      5.72 o
  11  -1   1        7.81        7.93      4.73 o
 -12   0   1        5.50       -4.06      4.37 o
 -11   0   1      116.63      101.16      9.09 o
 -10   0   1       60.14       46.21      5.87 o
  -9   0   1        1.68       -1.18      2.31 o
  -8   0   1       77.96       91.61      4.68 o
  -7   0   1     1179.09     1178.79     17.18 o
  -6   0   1      704.99      742.60      9.16 o
  -5   0   1        0.41        0.87      1.26 o
  -4   0   1      163.04      152.85      2.89 o
  -3   0   1       14.94       21.56      1.19 o
  -2   0   1      549.24      554.69      9.14 o
   1   0   1      666.99      402.90     11.99 o
   2   0   1      838.52      712.68      7.11 o
   3   0   1      347.02      320.63      4.04 o
   4   0   1      125.92      142.76      2.76 o
   5   0   1      288.87      314.48      4.60 o
   6   0   1     2432.49     2533.39     28.46 o
   7   0   1        6.48        2.61      2.21 o
   8   0   1      307.14      315.52      7.45 o
   9   0   1      126.76      134.75      5.85 o
  10   0   1       23.26       32.94      5.47 o
  11   0   1       59.24       53.06      6.69 o
 -12   1   1        7.57        6.96      4.92 o
 -11   1   1       24.85       20.00      4.90 o
 -10   1   1       36.19       42.33      5.42 o
  -9   1   1      132.14      119.22      4.82 o
  -8   1   1       52.77       54.03      3.30 o
  -7   1   1      364.03      319.51      6.64 o
  -6   1   1     1504.01     1488.50     16.21 o
  -5   1   1     1435.80     1493.28     19.21 o
  -4   1   1     1656.02     1672.49     24.99 o
  -3   1   1     1941.16     1880.44     27.12 o
  -2   1   1       18.33       18.37      1.05 o
   1   1   1     8911.21     8554.56     97.63 o
   2   1   1      729.17      727.25      7.39 o
   3   1   1        0.40        0.12      0.90 o
   4   1   1      215.09      209.65      3.42 o
   5   1   1      401.79      445.20      5.79 o
   6   1   1       23.37       35.94      2.24 o
   7   1   1       61.01       69.13      3.20 o
   8   1   1       87.13       84.71      5.84 o
   9   1   1       26.06       29.86      3.69 o
  10   1   1        9.16        4.83      6.19 o
  11   1   1       66.88       74.42      8.89 o
 -12   2   1       36.69       35.43      6.11 o
 -11   2   1       64.16       55.02     11.41 o
 -10   2   1      236.47      234.61     11.05 o
  -9   2   1        9.21        8.70      2.88 o
  -8   2   1      177.50      166.05      5.29 o
  -7   2   1      530.83      537.45      9.51 o
  -6   2   1        8.29       16.10      3.36 o
  -5   2   1     3168.28     3326.88     39.36 o
  -4   2   1     1017.84     1160.93     14.92 o
  -3   2   1      552.67      503.40      6.55 o
  -2   2   1       18.59       24.06      1.42 o
  -1   2   1      907.30      932.95      9.55 o
   0   2   1      252.92      242.75      3.73 o
   1   2   1      536.09      522.40      6.19 o
   2   2   1       53.38       34.98      1.55 o
   3   2   1       71.63       58.91      2.01 o
   4   2   1      164.48      116.22      2.70 o
   5   2   1      265.62      290.49      4.55 o
   6   2   1      108.11      105.47      3.92 o
   7   2   1       23.53       21.13      2.45 o
   8   2   1      157.93      165.27      8.56 o
   9   2   1        4.06        5.64      3.01 o
  10   2   1       67.23       77.66      7.24 o
  11   2   1        1.72        0.39      4.37 o
 -12   3   1       41.13       48.79      9.09 o
 -11   3   1        1.44       -0.44      4.23 o
 -10   3   1      136.52      127.45      8.08 o
  -9   3   1       41.46       53.90      5.54 o
  -8   3   1       25.16       24.17      3.16 o
  -7   3   1        7.59        6.66      2.95 o
  -6   3   1      922.11      881.93     12.63 o
  -5   3   1       50.16       56.31      4.11 o
  -4   3   1      821.29      902.93     11.07 o
  -3   3   1     1409.63     1421.79     14.64 o
  -2   3   1       17.17       16.09      1.35 o
  -1   3   1       92.55       90.24      2.66 o
   0   3   1     1923.78     2058.88     20.72 o
   1   3   1       32.89       27.35      2.29 o
   2   3   1      478.91      582.73     12.64 o
   3   3   1      368.17      405.28      6.07 o
   4   3   1      558.40      613.72      8.46 o
   5   3   1       28.85       24.90      2.37 o
   6   3   1      264.85      262.28      6.84 o
   7   3   1        0.03       -1.14      1.73 o
   8   3   1       71.80       70.50      4.82 o
   9   3   1      113.38      122.96      6.31 o
  10   3   1       56.32       58.97      8.25 o
  11   3   1        9.75        4.20      4.78 o
 -12   4   1       27.96       32.90      6.27 o
 -11   4   1        1.63        4.25      4.62 o
 -10   4   1        5.41       12.85      3.70 o
  -9   4   1       54.10       59.21      4.08 o
  -8   4   1     1942.60     1901.03     28.11 o
  -7   4   1      113.26      106.04      9.33 o
  -6   4   1      201.51      217.84      8.04 o
  -5   4   1      586.95      595.40     12.19 o
  -4   4   1      277.90      312.82      5.35 o
  -3   4   1     3827.54     4294.37     38.14 o
  -2   4   1       49.38       51.70      2.06 o
  -1   4   1      354.71      361.64      5.74 o
   0   4   1      116.27      100.70      2.77 o
   1   4   1      525.44      580.93      7.85 o
   2   4   1      814.79      844.08     12.84 o
   3   4   1        3.02        1.65      0.92 o
   4   4   1      974.08     1032.87     14.30 o
   5   4   1        9.40        2.53      1.76 o
   6   4   1       88.85       84.83      6.53 o
   7   4   1      358.50      372.75     11.44 o
   8   4   1      135.45      118.10      7.88 o
   9   4   1       62.57       70.43      5.46 o
  10   4   1       33.74       37.00      4.54 o
 -12   5   1       36.29       53.55      7.52 o
 -11   5   1        9.39       11.87      4.78 o
 -10   5   1      194.09      204.66      9.05 o
  -9   5   1        1.00        2.94      3.06 o
  -8   5   1        1.60        3.11      3.06 o
  -7   5   1      582.49      590.26     11.52 o
  -6   5   1        6.68       -0.47      2.34 o
  -5   5   1      786.34      774.72     11.13 o
  -4   5   1       52.74       54.31      2.12 o
  -3   5   1      542.70      736.22      8.20 o
  -2   5   1      252.45      325.03      4.58 o
  -1   5   1     1480.65     1530.93     24.60 o
   0   5   1        0.06        2.24      1.47 o
   1   5   1        0.25        3.80      1.45 o
   2   5   1       57.38       82.73      3.55 o
   3   5   1       29.71       18.67      4.36 o
   4   5   1      123.22       98.90      4.39 o
   5   5   1        0.08       -2.28      2.23 o
   6   5   1        9.57        9.69      2.78 o
   7   5   1        0.10        1.23      2.94 o
   8   5   1       81.44       64.76      5.05 o
   9   5   1      121.29      118.93      6.80 o
  10   5   1        7.63        8.33      3.78 o
 -11   6   1        0.71        2.46      4.83 o
 -10   6   1       13.16       18.28      5.05 o
  -9   6   1       10.71        9.91      3.53 o
  -8   6   1        5.35        9.98      3.15 o
  -7   6   1      570.53      576.77     17.30 o
  -6   6   1      268.64      285.52      6.32 o
  -5   6   1     2772.96     2743.69     32.75 o
  -4   6   1      167.72      165.26      5.24 o
  -3   6   1      877.07      895.78     14.21 o
  -2   6   1       38.30       41.63      1.95 o
  -1   6   1       42.56       54.16      2.45 o
   0   6   1      965.94      973.24     11.78 o
   1   6   1      328.34      311.76      5.49 o
   2   6   1      189.55      212.58      6.35 o
   3   6   1       79.41       83.13      5.15 o
   4   6   1      223.34      231.07      6.54 o
   5   6   1       10.80       15.40      2.79 o
   6   6   1       73.77       76.31      4.84 o
   7   6   1        2.43        7.03      3.03 o
   8   6   1        3.40        6.42      6.34 o
   9   6   1       28.93       31.91      4.43 o
 -11   7   1        3.62       11.02      5.19 o
 -10   7   1       56.31       62.52      7.24 o
  -9   7   1        0.08       -1.04      3.24 o
  -8   7   1       11.31       14.79      2.89 o
  -7   7   1       12.13        6.74      2.42 o
  -6   7   1      166.57      156.87      5.12 o
  -5   7   1        0.36       -2.56      1.91 o
  -4   7   1       58.68       55.64      4.98 o
  -3   7   1      132.55      105.76      8.88 o
  -2   7   1       10.55        9.80      1.81 o
  -1   7   1       83.19       68.73      2.89 o
   0   7   1        2.08       -0.19      1.86 o
   1   7   1      378.19      382.77      8.00 o
   2   7   1      222.78      218.77      6.29 o
   3   7   1       71.90       70.77      4.42 o
   4   7   1       99.10       83.29      4.87 o
   5   7   1        1.59        5.66      3.98 o
   6   7   1       27.25       26.10      4.83 o
   7   7   1        2.28        2.74      3.33 o
   8   7   1       39.28       44.05      4.87 o
   9   7   1        0.67        2.60      3.51 o
 -10   8   1       56.82       79.15      8.70 o
  -9   8   1        4.39        0.17      4.78 o
  -8   8   1       80.10       78.34      4.56 o
  -7   8   1      137.07      105.43      5.41 o
  -6   8   1       36.44       35.04      4.93 o
  -5   8   1       41.59       42.24      3.59 o
  -4   8   1        9.52        5.04      2.59 o
  -3   8   1       22.78       21.46      2.88 o
  -2   8   1        9.89       14.48      2.30 o
  -1   8   1      408.96      385.74      7.72 o
   0   8   1       26.40       25.37      3.03 o
   1   8   1      106.27      102.47      4.89 o
   2   8   1        0.20        1.29      2.74 o
   3   8   1      114.78      117.19      5.41 o
   4   8   1      500.30      497.44     18.95 o
   5   8   1        3.59       -1.26      4.07 o
   6   8   1        6.19       14.88      4.72 o
   7   8   1        0.02       -5.44      3.63 o
   8   8   1       29.57       25.71      6.57 o
  -9   9   1       14.68       18.12      6.21 o
  -8   9   1       90.62      110.52      7.27 o
  -7   9   1        0.76        2.62      3.08 o
  -6   9   1        1.91        2.94      3.52 o
  -5   9   1     1249.05     1137.74     23.50 o
  -4   9   1       43.55       46.56      3.77 o
  -3   9   1       89.94       68.75      4.64 o
  -2   9   1       51.14       60.65      3.91 o
  -1   9   1       15.54       18.37      3.25 o
   0   9   1       61.61       50.56      3.91 o
   1   9   1       15.08       11.54      3.19 o
   2   9   1        0.83       -2.87      3.21 o
   3   9   1       92.89       88.97      7.52 o
   4   9   1        7.49        1.93      4.65 o
   5   9   1        0.00        0.58      4.64 o
   6   9   1       18.36       21.17      5.08 o
   7   9   1        1.83        0.28      4.27 o
  -8  10   1       42.43       36.61      6.42 o
  -7  10   1       86.72       91.94      8.19 o
  -6  10   1       79.32       73.27      7.38 o
  -5  10   1       47.14       38.78      4.88 o
  -4  10   1        0.03        1.52      3.91 o
  -3  10   1       86.16       78.30      5.75 o
  -2  10   1      117.93      126.59     12.72 o
  -1  10   1       38.60       44.96      6.27 o
   0  10   1      275.65      269.94     11.32 o
   1  10   1      263.23      268.78     11.60 o
   2  10   1       12.07       13.34      5.19 o
   3  10   1       13.97       19.72      5.66 o
   4  10   1        3.63        6.95     10.83 o
   5  10   1        3.14        3.48      3.52 o
   6  10   1       14.31       12.41      5.08 o
  -7  11   1        0.01        0.34      9.09 o
  -6  11   1       11.51       19.00      5.66 o
  -5  11   1       62.77       69.81      7.49 o
  -4  11   1       15.45        9.96      5.28 o
  -3  11   1       94.13      100.32      8.31 o
  -2  11   1        7.82        0.82      4.83 o
  -1  11   1       78.11       91.48      8.06 o
   0  11   1        1.15        2.60      5.01 o
   1  11   1      162.02      156.24     16.82 o
   2  11   1        1.96        2.36      4.83 o
   3  11   1       18.48       13.24      5.56 o
   4  11   1       23.67       23.30      6.27 o
  -5  12   1        0.00       13.80      6.38 o
  -4  12   1       28.11       27.79      6.00 o
  -3  12   1       29.33       35.52      6.54 o
  -2  12   1       12.37       11.85      5.45 o
  -1  12   1        8.22       18.81      5.76 o
   0  12   1       33.37       33.06     11.41 o
   1  12   1       23.01       28.09      6.27 o
   2  12   1       18.58        6.70      5.84 o
   0 -13   2        0.88        8.53      5.20 o
   1 -13   2      122.49      123.79     13.92 o
   2 -13   2        1.87       -3.89      4.62 o
  -4 -12   2       16.96       19.52      6.32 o
  -3 -12   2       27.29       25.42      7.93 o
  -2 -12   2        7.66        9.28      5.28 o
  -1 -12   2       23.44       33.53      7.73 o
   0 -12   2        6.49        8.97      5.00 o
   1 -12   2       72.10       66.81      7.52 o
   2 -12   2        0.24        6.43      4.92 o
   3 -12   2       68.64       82.36      7.91 o
   4 -12   2       75.92       74.80     14.89 o
   5 -12   2       50.68       55.68      8.70 o
  -6 -11   2        0.91        0.81      5.45 o
  -5 -11   2        6.24        7.44      5.39 o
  -4 -11   2        0.10        0.39      6.57 o
  -3 -11   2        0.11        1.05      5.03 o
  -2 -11   2       12.33       19.96      5.17 o
  -1 -11   2       70.21       82.27      7.43 o
   0 -11   2       18.42       14.84      4.90 o
   1 -11   2        7.90        8.33      4.69 o
   2 -11   2        0.90       -4.49      4.07 o
   3 -11   2      198.39      205.19     10.07 o
   4 -11   2       26.72       33.09      5.84 o
   5 -11   2       26.94       38.96      4.61 o
   6 -11   2       14.98       29.81      4.38 o
   7 -11   2        0.92        4.62      3.68 o
  -7 -10   2       13.45       12.78      5.80 o
  -6 -10   2       14.79       17.66      5.56 o
  -5 -10   2       93.49       99.30      8.58 o
  -4 -10   2       67.83       58.11      6.54 o
  -3 -10   2       34.26       25.65      4.64 o
  -2 -10   2       13.41       14.83      4.35 o
  -1 -10   2       11.34        8.45      3.11 o
   0 -10   2       19.22       17.08      3.86 o
   1 -10   2       56.16       50.45      3.59 o
   2 -10   2        6.23        3.17      2.67 o
   3 -10   2        7.39        6.35      3.05 o
   4 -10   2       60.84       59.38      3.97 o
   5 -10   2       39.87       44.18      4.61 o
   6 -10   2       12.37        9.83      3.45 o
   7 -10   2        1.36        0.99      3.24 o
   8 -10   2       83.38       92.60      6.31 o
  -8  -9   2       16.38       14.53      5.00 o
  -7  -9   2       32.23       23.96      5.29 o
  -6  -9   2        7.78       20.11      7.73 o
  -5  -9   2        3.28       10.58      4.62 o
  -4  -9   2       60.20       73.40      4.58 o
  -3  -9   2      443.28      449.37     14.12 o
  -2  -9   2       37.34       40.72      3.80 o
  -1  -9   2       28.58       21.72      3.38 o
   0  -9   2      444.26      434.30     10.11 o
   1  -9   2       39.26       43.13      3.43 o
   2  -9   2       20.22       17.17      2.75 o
   3  -9   2       19.38       22.83      2.73 o
   4  -9   2       46.56       42.12      3.16 o
   5  -9   2      184.96      156.47      5.54 o
   6  -9   2      305.80      283.84      7.81 o
   7  -9   2       64.46       64.34      6.53 o
   8  -9   2        1.12        2.48      3.35 o
   9  -9   2        6.69        9.81      3.78 o
  -9  -8   2       24.91       25.91      8.89 o
  -8  -8   2        2.14       10.37      4.15 o
  -7  -8   2        0.02       -1.53      3.57 o
  -6  -8   2       78.73       89.75      6.36 o
  -5  -8   2       11.05       18.92      3.79 o
  -4  -8   2       67.77       61.67      5.39 o
  -3  -8   2      151.38      145.22      5.35 o
  -2  -8   2        6.83        8.87      2.71 o
  -1  -8   2       29.79       34.12      3.28 o
   0  -8   2        4.08        1.80      2.09 o
   1  -8   2     1037.53     1038.65     13.78 o
   2  -8   2      186.32      208.05      4.84 o
   3  -8   2     1086.91     1051.39     13.20 o
   4  -8   2      203.06      186.83      4.83 o
   5  -8   2      126.59      122.95      4.85 o
   6  -8   2       12.55       16.51      2.83 o
   7  -8   2        2.32        5.97      2.73 o
   8  -8   2       60.18       67.06      6.96 o
   9  -8   2       13.65       20.46      6.96 o
 -10  -7   2        1.54       -3.28      5.03 o
  -9  -7   2        4.55        0.86      3.11 o
  -8  -7   2       16.53       16.29      3.55 o
  -7  -7   2        1.31       -0.30      3.28 o
  -6  -7   2        6.50       10.63      3.60 o
  -5  -7   2       70.51       68.62      6.40 o
  -4  -7   2        1.38        5.61      2.92 o
  -3  -7   2       23.65       22.29      2.83 o
  -2  -7   2       43.18       53.04      3.01 o
  -1  -7   2      168.84      157.68      4.77 o
   0  -7   2      100.91      112.12      3.70 o
   1  -7   2        7.07        6.98      1.56 o
   2  -7   2       30.00       22.56      1.96 o
   3  -7   2      403.54      415.50      6.15 o
   4  -7   2       58.55       57.79      3.29 o
   5  -7   2       34.45       35.97      3.07 o
   6  -7   2     1144.58     1095.56     15.82 o
   7  -7   2        0.03       -2.95      2.65 o
   8  -7   2       27.73       38.10      4.54 o
   9  -7   2        1.00        0.58      4.10 o
  10  -7   2      123.72      137.03      9.70 o
 -10  -6   2        1.85       -0.43      4.62 o
  -9  -6   2        0.93        2.08      4.43 o
  -8  -6   2      130.34      134.95      6.07 o
  -7  -6   2        0.03       -0.90      2.59 o
  -6  -6   2      288.78      286.94      6.92 o
  -5  -6   2        0.02       -1.30      3.89 o
  -4  -6   2        0.03       -3.26      2.46 o
  -3  -6   2      143.32      115.72      3.76 o
  -2  -6   2      216.52      231.99      4.10 o
  -1  -6   2       30.19       38.94      1.89 o
   0  -6   2       45.28       52.63      2.71 o
   1  -6   2        0.40        2.54      1.16 o
   2  -6   2      386.61      435.25      5.63 o
   3  -6   2      204.39      219.41      3.89 o
   4  -6   2       28.83       21.60      2.48 o
   5  -6   2      194.64      184.68      5.51 o
   6  -6   2     1211.26     1161.43     22.71 o
   7  -6   2      615.24      591.79     11.96 o
   8  -6   2       27.70       26.66      3.69 o
   9  -6   2        3.65        8.51      4.65 o
  10  -6   2        6.69        8.12      4.65 o
 -11  -5   2        8.17        9.24      5.17 o
 -10  -5   2        0.36       -1.16      4.46 o
  -9  -5   2       92.59       86.31      5.15 o
  -8  -5   2      144.75      141.64      5.55 o
  -7  -5   2       50.37       48.72      3.56 o
  -6  -5   2      156.82      150.33      6.99 o
  -5  -5   2      135.96      132.10      5.32 o
  -4  -5   2      385.83      417.99      7.80 o
  -3  -5   2      132.64      144.55      3.79 o
  -2  -5   2     1218.01     1274.69     12.83 o
  -1  -5   2     1173.61     1088.79     11.03 o
   0  -5   2        1.03        1.54      0.94 o
   1  -5   2       59.12       44.50      1.62 o
   2  -5   2      686.87      802.14      9.85 o
   3  -5   2      831.58      872.34      9.54 o
   4  -5   2      402.84      402.39      6.18 o
   5  -5   2        2.48       -1.51      2.48 o
   6  -5   2       15.46       28.95      3.12 o
   7  -5   2      113.94      115.21      7.27 o
   8  -5   2       97.04      107.30      5.61 o
   9  -5   2       10.55        7.91      3.46 o
  10  -5   2       58.79       63.45      6.84 o
  11  -5   2        3.42        3.55      9.28 o
 -11  -4   2        5.23       -0.83      4.83 o
 -10  -4   2        2.75       -1.43      3.96 o
  -9  -4   2        0.20        0.22      2.65 o
  -8  -4   2       97.08       88.32      4.30 o
  -7  -4   2      236.76      210.80      6.08 o
  -6  -4   2       42.87       36.84      3.28 o
  -5  -4   2        2.09        2.17      1.50 o
  -4  -4   2       42.66       43.68      2.38 o
  -3  -4   2     1197.77     1177.52     15.46 o
  -2  -4   2      131.15      129.65      2.87 o
  -1  -4   2      537.80      510.89      5.77 o
   0  -4   2      194.30      223.56      2.93 o
   1  -4   2     1486.69     1499.76     13.43 o
   2  -4   2      178.59      197.80      3.29 o
   3  -4   2     4245.47     4555.77     44.45 o
   4  -4   2        5.23        1.93      1.53 o
   5  -4   2      333.50      338.00      6.15 o
   6  -4   2      196.77      204.21      5.70 o
   7  -4   2       34.90       33.88      4.12 o
   8  -4   2      327.87      310.97     13.56 o
   9  -4   2       47.01       52.51      6.02 o
  10  -4   2       33.75       34.53      6.77 o
  11  -4   2        0.60        4.32      4.62 o
 -12  -3   2       50.51       56.98      7.24 o
 -11  -3   2        0.96        3.74      4.36 o
 -10  -3   2        5.93        4.99      4.23 o
  -9  -3   2        0.97        3.80      2.57 o
  -8  -3   2       84.36       69.92      3.73 o
  -7  -3   2      179.34      180.68      5.07 o
  -6  -3   2       10.12        9.27      1.96 o
  -5  -3   2       10.63       13.40      1.51 o
  -4  -3   2      237.98      259.72      4.72 o
  -3  -3   2      123.42      145.55      3.27 o
  -2  -3   2      847.54      866.11     10.11 o
  -1  -3   2     6657.35     6870.93     59.85 o
   0  -3   2      145.15      139.81      2.11 o
   1  -3   2        1.17        2.81      0.87 o
   2  -3   2      119.66      101.73      2.43 o
   3  -3   2      905.45      841.40      9.55 o
   4  -3   2      467.62      516.90      8.75 o
   5  -3   2      302.23      311.98      5.19 o
   6  -3   2      464.34      467.11      7.66 o
   7  -3   2      236.97      220.61      6.12 o
   8  -3   2      137.99      119.18      6.75 o
   9  -3   2       20.09       15.14      5.55 o
  10  -3   2       12.15       10.14      4.51 o
  11  -3   2        0.90       -5.03      5.03 o
 -12  -2   2       14.66       18.64      5.56 o
 -11  -2   2        0.05        4.64      4.51 o
 -10  -2   2      101.35       88.52      7.37 o
  -9  -2   2       11.60       15.46      3.80 o
  -8  -2   2      284.20      305.75     14.98 o
  -7  -2   2       23.01       17.32      2.20 o
  -6  -2   2       51.80       58.67      2.37 o
  -5  -2   2      244.81      252.81      4.13 o
  -4  -2   2      790.53      819.17      9.20 o
  -3  -2   2       13.90        7.60      1.24 o
  -2  -2   2    40255.09    37233.02    385.49 o
  -1  -2   2      396.38      412.34      4.19 o
   0  -2   2     1698.51     1789.76     15.06 o
   1  -2   2     1265.51     1244.12     12.48 o
   2  -2   2      353.94      308.14      4.81 o
   3  -2   2      261.41      306.31      4.35 o
   4  -2   2       20.66       23.68      1.79 o
   5  -2   2     3340.82     3383.07     33.95 o
   6  -2   2      399.01      384.60      6.77 o
   7  -2   2        5.89        2.36      2.29 o
   8  -2   2       26.60       26.34      4.69 o
   9  -2   2        0.32       -3.41      3.28 o
  10  -2   2       13.74       16.19      4.90 o
  11  -2   2        2.10        2.19      8.51 o
 -12  -1   2        3.58        2.58      5.99 o
 -11  -1   2       36.56       37.49      5.87 o
 -10  -1   2        1.39       -1.93      3.62 o
  -9  -1   2        0.04        4.10      4.13 o
  -8  -1   2      883.94      886.57     13.29 o
  -7  -1   2       28.43       36.68      2.59 o
  -6  -1   2      164.92      145.06      3.27 o
  -5  -1   2      833.67      831.73     10.62 o
  -4  -1   2     1390.75     1305.72     13.61 o
  -3  -1   2     7659.07     7486.73     71.60 o
  -2  -1   2     3356.30     3428.24     35.70 o
  -1  -1   2      192.28      168.82      2.64 o
   0  -1   2      876.59      837.99     32.48 o
   1  -1   2     1524.35     1547.13     15.12 o
   2  -1   2      328.79      323.40      4.20 o
   3  -1   2      409.37      398.74      5.19 o
   4  -1   2       14.94       18.02      1.49 o
   5  -1   2      554.30      522.03      7.12 o
   6  -1   2        1.14        0.13      1.77 o
   7  -1   2       12.28       13.84      2.56 o
   8  -1   2      156.58      151.69      7.93 o
   9  -1   2        0.31        1.09      3.49 o
  10  -1   2       84.11       84.50      7.37 o
  11  -1   2        6.38       11.32      4.73 o
 -12   0   2       16.56       15.34      5.33 o
 -11   0   2       46.51       39.03      6.00 o
 -10   0   2       26.72       28.29      7.00 o
  -9   0   2       33.01       30.57      3.75 o
  -8   0   2       48.98       42.16      2.94 o
  -7   0   2       80.23       83.00      5.01 o
  -6   0   2     1938.64     2000.09     20.84 o
  -5   0   2      686.83      819.38      9.37 o
  -4   0   2      440.27      484.87      5.86 o
  -3   0   2      796.57      831.51      9.74 o
  -2   0   2      512.13      507.23      5.78 o
  -1   0   2     2078.26     1719.39     57.72 o
   0   0   2     4972.00     4583.50    162.68 o
   1   0   2     9452.57     9219.99     82.80 o
   2   0   2     4228.52     4140.00     37.03 o
   3   0   2     1907.96     1785.82     16.90 o
   4   0   2       34.02       28.60      1.58 o
   5   0   2       58.67       83.98      2.59 o
   6   0   2        8.36        4.25      1.69 o
   7   0   2       32.90       33.46      3.12 o
   8   0   2       20.20       24.51      3.39 o
   9   0   2       21.82       18.13      6.96 o
  10   0   2        4.92        6.57      4.65 o
  11   0   2       23.21       15.71      5.11 o
 -12   1   2       64.16       54.54      6.84 o
 -11   1   2        6.12        9.26      4.62 o
 -10   1   2        9.47        7.73      2.65 o
  -9   1   2        1.79        1.77      2.32 o
  -8   1   2      210.36      212.59      5.55 o
  -7   1   2        0.42        1.78      2.42 o
  -6   1   2        9.20        9.01      1.57 o
  -5   1   2       30.32       28.43      1.93 o
  -4   1   2     1109.43     1140.56     13.34 o
  -3   1   2     1542.78     1534.49     17.00 o
  -2   1   2     1108.70     1155.65     10.75 o
  -1   1   2      569.01      503.67     15.52 o
   0   1   2      366.60      301.66      3.68 o
   1   1   2     3490.27     3251.93     29.20 o
   2   1   2      541.08      522.08      5.74 o
   3   1   2      218.83      169.96      3.87 o
   4   1   2      390.93      372.84      5.00 o
   5   1   2      149.43      147.99      3.31 o
   6   1   2      199.01      214.36      5.76 o
   7   1   2       79.04       78.46      4.06 o
   8   1   2      268.11      272.45      7.62 o
   9   1   2       23.20       18.68      7.35 o
  10   1   2        3.12        3.58      4.35 o
  11   1   2        5.07       -4.64      4.64 o
 -12   2   2        5.68       13.98      6.38 o
 -11   2   2      124.32      139.85      9.16 o
 -10   2   2      589.55      586.74     15.18 o
  -9   2   2       98.85       89.49      6.44 o
  -8   2   2       24.35       22.52      3.08 o
  -7   2   2       57.64       66.15      4.74 o
  -6   2   2      980.27     1078.75     13.69 o
  -5   2   2     1696.66     1865.00     21.33 o
  -4   2   2       23.26       13.31      1.39 o
  -3   2   2       56.93       48.33      1.77 o
  -2   2   2     2806.83     2797.64     25.29 o
  -1   2   2      371.42      365.53      4.25 o
   0   2   2     1292.14     1240.52     13.03 o
   1   2   2      231.68      219.86      3.43 o
   2   2   2       39.64       38.86      1.68 o
   3   2   2      256.03      295.33      4.35 o
   4   2   2       14.19       18.96      1.56 o
   5   2   2       75.14       54.76      2.50 o
   6   2   2       11.85        8.71      2.10 o
   7   2   2        5.68        2.97      2.25 o
   8   2   2      120.67      114.87      5.46 o
   9   2   2        1.36        1.46      2.99 o
  10   2   2       12.55       12.16      5.01 o
  11   2   2       26.22       29.99      6.00 o
 -12   3   2       14.31       18.57      6.77 o
 -11   3   2        9.52       16.17      5.05 o
 -10   3   2        0.03       -1.40      2.67 o
  -9   3   2      257.51      252.47      6.84 o
  -8   3   2      271.35      260.86      6.76 o
  -7   3   2      130.54      148.81      6.61 o
  -6   3   2      707.82      703.91      9.89 o
  -5   3   2      475.61      553.48      7.36 o
  -4   3   2     3810.97     4149.86     40.66 o
  -3   3   2      883.54      927.05      8.78 o
  -2   3   2     1404.02     1473.78     13.10 o
  -1   3   2      720.14      732.57      7.68 o
   0   3   2      305.12      326.06      5.04 o
   1   3   2     2658.92     2633.26     28.83 o
   2   3   2       19.00       25.88      1.53 o
   3   3   2       81.80       99.36      2.86 o
   4   3   2       29.26       26.94      2.02 o
   5   3   2       72.41       75.07      3.65 o
   6   3   2       12.47       13.65      2.75 o
   7   3   2       29.91       35.22      3.43 o
   8   3   2       10.05       11.79      3.69 o
   9   3   2        1.95       -0.65      3.98 o
  10   3   2       40.88       46.50      4.88 o
 -12   4   2        0.00       -4.49      4.23 o
 -11   4   2        2.58       13.69      4.78 o
 -10   4   2      151.78      166.88      5.96 o
  -9   4   2     1935.84     1917.71     28.64 o
  -8   4   2       65.56       67.77      4.29 o
  -7   4   2        6.03        2.26      2.49 o
  -6   4   2     1422.60     1380.42     18.68 o
  -5   4   2      122.96      113.00      3.36 o
  -4   4   2       57.39       44.73      1.67 o
  -3   4   2     1034.82     1034.05     10.82 o
  -2   4   2        0.77       -0.95      0.92 o
  -1   4   2     3735.06     3717.98     36.24 o
   0   4   2      445.57      475.61      6.38 o
   1   4   2     1928.00     2027.15     23.01 o
   2   4   2      424.42      479.00      6.77 o
   3   4   2      494.68      577.06      7.33 o
   4   4   2       15.46       19.23      2.20 o
   5   4   2        6.32        4.12      2.21 o
   6   4   2       85.47       90.57      4.59 o
   7   4   2       75.14       72.78      5.47 o
   8   4   2       47.87       48.39      4.65 o
   9   4   2       26.50       31.14      4.38 o
  10   4   2        8.73        5.33      3.79 o
 -12   5   2        5.33        1.25      4.73 o
 -11   5   2        9.24       12.76      4.92 o
 -10   5   2        5.73        3.42      3.18 o
  -9   5   2        6.36        7.92      3.60 o
  -8   5   2      147.23      151.15      7.03 o
  -7   5   2       32.07       32.10      3.33 o
  -6   5   2        3.31        0.94      1.93 o
  -5   5   2       32.91       33.70      2.25 o
  -4   5   2      375.46      395.52      5.11 o
  -3   5   2       82.20       98.21      3.84 o
  -2   5   2        5.44       19.98      1.45 o
  -1   5   2       18.16       14.38      1.67 o
   0   5   2      485.17      490.01      6.92 o
   1   5   2      154.72      136.69      6.51 o
   2   5   2        3.65        3.61      1.93 o
   3   5   2     1759.71     1738.97     34.36 o
   4   5   2      408.84      409.08      9.48 o
   5   5   2      232.62      232.55      8.76 o
   6   5   2       81.68       87.23      7.15 o
   7   5   2       94.23       91.26      5.68 o
   8   5   2        0.01        4.02      3.40 o
   9   5   2        4.10        4.29      3.76 o
 -11   6   2       58.96       68.31      7.64 o
 -10   6   2        7.52        4.36      3.40 o
  -9   6   2       83.70       91.82      6.00 o
  -8   6   2        8.04       14.01      3.53 o
  -7   6   2      111.58      107.25      7.32 o
  -6   6   2      229.83      206.76      4.97 o
  -5   6   2       88.18       90.10      3.47 o
  -4   6   2      121.14      124.71      4.01 o
  -3   6   2        7.04        7.96      1.61 o
  -2   6   2       16.17        9.76      1.57 o
  -1   6   2      906.48      965.96     10.02 o
   0   6   2       52.01       53.21      2.75 o
   1   6   2      583.09      533.02      9.25 o
   2   6   2      113.38      130.34      5.36 o
   3   6   2      419.17      422.64      9.73 o
   4   6   2       22.14       17.96      2.83 o
   5   6   2      121.34      132.70      5.41 o
   6   6   2       84.36       77.44      5.35 o
   7   6   2        1.21       -2.61      3.11 o
   8   6   2       10.72       14.49      3.91 o
   9   6   2      102.34       93.70      6.47 o
 -11   7   2      144.19      156.20     14.11 o
 -10   7   2       89.24       88.86      6.94 o
  -9   7   2        2.44        2.21      2.45 o
  -8   7   2       83.25       88.63      4.41 o
  -7   7   2       19.30       24.34      2.66 o
  -6   7   2     1552.60     1563.84     22.13 o
  -5   7   2       75.53       69.44      3.72 o
  -4   7   2       40.08       33.50      3.92 o
  -3   7   2      259.27      269.35      8.51 o
  -2   7   2       33.95       34.62      2.41 o
  -1   7   2      295.53      292.68      5.54 o
   0   7   2        2.27        3.54      2.35 o
   1   7   2        9.17        6.53      2.98 o
   2   7   2        5.78        5.44      3.20 o
   3   7   2       13.58        8.32      2.72 o
   4   7   2        3.88        0.94      2.96 o
   5   7   2      208.10      186.79     14.31 o
   6   7   2        0.15       -1.48      8.12 o
   7   7   2       13.40       12.09      4.17 o
   8   7   2       11.26        4.49      3.64 o
 -10   8   2       47.34       61.07      7.24 o
  -9   8   2        4.56        4.43      3.15 o
  -8   8   2      512.82      513.39     17.25 o
  -7   8   2       14.40       12.39      2.65 o
  -6   8   2      161.09      157.98      6.01 o
  -5   8   2       49.39       42.84      3.45 o
  -4   8   2      765.04      747.81     11.56 o
  -3   8   2      134.60      129.47      4.10 o
  -2   8   2      175.31      193.89      4.83 o
  -1   8   2     1488.93     1499.93     19.41 o
   0   8   2        0.57        1.83      2.56 o
   1   8   2       12.21       10.87      3.13 o
   2   8   2      129.99      143.46      5.66 o
   3   8   2      100.12      116.07     11.02 o
   4   8   2        7.00        1.96      4.15 o
   5   8   2        8.94        0.67      6.57 o
   6   8   2       11.14       13.49      5.41 o
   7   8   2        2.00       -1.09      4.21 o
  -9   9   2        3.94        7.13      4.83 o
  -8   9   2        7.01        8.70      5.42 o
  -7   9   2        6.17        3.25      3.56 o
  -6   9   2      519.93      454.42     12.04 o
  -5   9   2      107.83       88.56      5.05 o
  -4   9   2      120.65      116.86      5.57 o
  -3   9   2        2.35       -0.27      2.51 o
  -2   9   2      206.68      200.19      5.57 o
  -1   9   2      222.01      228.98      6.64 o
   0   9   2      216.86      197.09      7.09 o
   1   9   2       82.92       85.51      5.65 o
   2   9   2       18.04       23.48      5.28 o
   3   9   2       86.69       83.44      7.64 o
   4   9   2        1.68        3.43      4.18 o
   5   9   2       92.44      110.87      8.42 o
   6   9   2        3.68        2.15      7.15 o
  -8  10   2        0.74        7.53      5.05 o
  -7  10   2        0.62       -1.02      4.46 o
  -6  10   2        8.05        9.09      4.92 o
  -5  10   2        0.10       -2.96      3.04 o
  -4  10   2       14.09       11.48      3.60 o
  -3  10   2       19.37       16.66      4.01 o
  -2  10   2        0.46       -6.67      4.45 o
  -1  10   2        1.08       -4.45      5.99 o
   0  10   2      242.58      220.47     10.65 o
   1  10   2      114.85      112.22      8.53 o
   2  10   2       25.96       28.59      5.56 o
   3  10   2        0.02       -4.37      4.27 o
   4  10   2       28.66       24.94      4.70 o
   5  10   2       53.22       47.92      5.37 o
  -7  11   2        0.26       -0.06      4.83 o
  -6  11   2       72.38       91.74      8.61 o
  -5  11   2        1.85       -0.25      4.90 o
  -4  11   2        1.19        4.58      4.64 o
  -3  11   2       54.69       54.25      7.09 o
  -2  11   2       26.87       22.94      5.66 o
  -1  11   2        0.17        0.98      4.46 o
   0  11   2       19.32       12.55      5.28 o
   1  11   2        5.89       10.38      5.56 o
   2  11   2      109.87      122.88      9.57 o
   3  11   2        0.05       -2.53      5.01 o
   4  11   2        6.66       11.40      4.42 o
  -5  12   2       16.44       21.27      5.94 o
  -4  12   2       36.32       38.82      6.84 o
  -3  12   2       28.19       30.50      6.27 o
  -2  12   2       36.51       44.19      7.05 o
  -1  12   2       44.44       66.53      7.76 o
   0  12   2        6.98        9.11      5.72 o
   1  12   2        8.44        7.21      5.66 o
  -1 -13   3        8.06        2.22      5.08 o
   0 -13   3        1.74        5.17      8.89 o
   1 -13   3       16.64       16.56      5.76 o
   2 -13   3        1.22        5.44      5.20 o
  -4 -12   3        8.95        6.14      5.99 o
  -3 -12   3        0.08       -6.10      4.83 o
  -2 -12   3       14.35        7.87      5.11 o
  -1 -12   3       37.30       35.59      6.49 o
   0 -12   3       66.07       73.05      7.52 o
   1 -12   3        0.03        6.44      4.83 o
   2 -12   3       51.49       44.87      6.54 o
   3 -12   3        2.78        1.06      4.72 o
   4 -12   3        1.10       -3.85      4.07 o
   5 -12   3        8.42        8.54      5.80 o
  -6 -11   3       37.73       30.63     12.57 o
  -5 -11   3       12.53       12.67      5.56 o
  -4 -11   3       50.96       56.22      6.69 o
  -3 -11   3        0.20       -3.41      4.35 o
  -2 -11   3       15.43       24.83      5.28 o
  -1 -11   3       39.40       50.89      6.69 o
   0 -11   3        7.08        9.05      3.93 o
   1 -11   3        0.06        1.31      3.09 o
   2 -11   3       15.50       15.64      4.83 o
   3 -11   3        0.03       -0.89      4.27 o
   4 -11   3       12.20        9.46      3.52 o
   5 -11   3       29.85       32.02      7.76 o
   6 -11   3        7.22        7.05      3.74 o
  -7 -10   3        1.03        0.54      4.98 o
  -6 -10   3        8.83        2.74     11.02 o
  -5 -10   3       11.82       15.23      4.90 o
  -4 -10   3       11.19       14.63      4.52 o
  -3 -10   3       10.44       11.50      3.73 o
  -2 -10   3       14.07       19.74      3.32 o
  -1 -10   3        1.25       -1.80      2.56 o
   0 -10   3       45.15       46.19      3.52 o
   1 -10   3      479.10      484.37     11.15 o
   2 -10   3      425.79      408.63      8.71 o
   3 -10   3       16.89       18.53      2.93 o
   4 -10   3        2.43        1.11      2.52 o
   5 -10   3        4.94        3.96      3.29 o
   6 -10   3       32.21       23.43      4.06 o
   7 -10   3      108.77      132.78      7.21 o
   8 -10   3        9.28       13.16      3.97 o
  -8  -9   3        1.90        2.95      5.99 o
  -7  -9   3       65.01       72.13      6.65 o
  -6  -9   3       24.18       20.88      7.73 o
  -5  -9   3       15.36       13.13      4.35 o
  -4  -9   3       15.73       12.35      3.86 o
  -3  -9   3      146.62      139.19      5.57 o
  -2  -9   3        0.50       -4.10      2.73 o
  -1  -9   3      213.85      196.79      6.13 o
   0  -9   3        1.34        2.91      2.51 o
   1  -9   3       95.13       95.59      4.73 o
   2  -9   3       72.71       66.78      3.59 o
   3  -9   3      128.65      124.81      6.97 o
   4  -9   3        7.67        0.69      2.41 o
   5  -9   3      434.27      426.57      8.76 o
   6  -9   3        6.27        5.20      3.18 o
   7  -9   3       58.87       62.62      5.20 o
   8  -9   3       26.80       27.80      4.25 o
  -9  -8   3       47.64       61.09     10.83 o
  -8  -8   3       18.53       17.27      7.15 o
  -7  -8   3       17.76       25.96      4.50 o
  -6  -8   3       19.03       15.05      3.74 o
  -5  -8   3       33.48       20.85      3.81 o
  -4  -8   3      851.78      821.99     13.44 o
  -3  -8   3        4.15        0.60      2.58 o
  -2  -8   3       43.95       40.35      3.37 o
  -1  -8   3      131.59      133.83      4.92 o
   0  -8   3        3.43        5.87      2.10 o
   1  -8   3        9.52        6.53      2.05 o
   2  -8   3        9.65        9.72      2.14 o
   3  -8   3        0.08       -1.25      2.02 o
   4  -8   3        9.92        9.98      2.71 o
   5  -8   3       52.53       55.44      3.70 o
   6  -8   3      108.56      118.38      5.01 o
   7  -8   3       12.57       13.10      3.30 o
   8  -8   3        2.36        0.42      3.31 o
   9  -8   3       14.73       19.87      5.28 o
 -10  -7   3        0.34       -3.78      4.36 o
  -9  -7   3       22.57       25.53      8.31 o
  -8  -7   3       64.25       75.04      6.19 o
  -7  -7   3        0.03        2.22      3.09 o
  -6  -7   3       19.77       24.08      8.51 o
  -5  -7   3      333.96      329.10      8.71 o
  -4  -7   3      107.02       95.75      6.36 o
  -3  -7   3       85.57       89.19      5.05 o
  -2  -7   3      266.63      275.17      5.85 o
  -1  -7   3      199.50      207.45      4.78 o
   0  -7   3      908.48      893.74     10.84 o
   1  -7   3      740.14      704.33      8.43 o
   2  -7   3       21.06       16.56      1.88 o
   3  -7   3      151.23      146.67      3.72 o
   4  -7   3       16.82       16.58      2.59 o
   5  -7   3       54.77       54.22      3.59 o
   6  -7   3       35.31       41.24      4.00 o
   7  -7   3       70.05       56.75      4.45 o
   8  -7   3        9.32       11.60      4.37 o
   9  -7   3        0.34       -3.67      3.83 o
  10  -7   3        6.15        8.94      5.22 o
 -10  -6   3        0.01       -0.70      8.31 o
  -9  -6   3        4.96        3.87      2.80 o
  -8  -6   3       14.74       18.40      4.07 o
  -7  -6   3       35.37       29.00      3.24 o
  -6  -6   3       88.69       92.46      6.43 o
  -5  -6   3       23.34       17.35      4.57 o
  -4  -6   3        2.64        1.24      1.99 o
  -3  -6   3       60.04       52.64      2.72 o
  -2  -6   3      360.36      348.75      5.42 o
  -1  -6   3      128.45      127.85      3.02 o
   0  -6   3     1347.87     1359.22     12.09 o
   1  -6   3       16.80       13.93      1.44 o
   2  -6   3        0.05        0.34      1.24 o
   3  -6   3      794.76      776.26      9.00 o
   4  -6   3      340.51      342.59      5.86 o
   5  -6   3      154.20      160.55     10.88 o
   6  -6   3      213.20      213.11      6.90 o
   7  -6   3      511.12      548.93     11.42 o
   8  -6   3        3.99        7.01      3.08 o
   9  -6   3        4.10        3.67      4.37 o
  10  -6   3        7.78        6.19      4.37 o
 -11  -5   3       48.89       44.37      6.54 o
 -10  -5   3       38.74       37.69      6.77 o
  -9  -5   3       89.16       87.79      5.01 o
  -8  -5   3        3.96        2.19      2.47 o
  -7  -5   3        0.14       -0.92      2.20 o
  -6  -5   3        0.75        2.45      2.05 o
  -5  -5   3       18.87       23.83      4.42 o
  -4  -5   3        3.08        4.19      1.87 o
  -3  -5   3     1329.57     1493.59     15.86 o
  -2  -5   3      190.87      199.94      5.12 o
  -1  -5   3       80.94       91.26      3.22 o
   0  -5   3      421.51      406.07      4.53 o
   1  -5   3      114.28      121.64      2.58 o
   2  -5   3       61.82       81.25      2.72 o
   3  -5   3       10.47        7.19      1.54 o
   4  -5   3      222.38      213.11      4.44 o
   5  -5   3     1102.18     1130.33     14.51 o
   6  -5   3        0.58       -4.04      3.13 o
   7  -5   3      636.42      651.57     14.30 o
   8  -5   3       42.93       47.89      4.28 o
   9  -5   3       45.21       54.18      6.15 o
  10  -5   3       22.26       27.05      5.60 o
 -11  -4   3       67.83       82.14     22.23 o
 -10  -4   3       29.14       30.99      5.80 o
  -9  -4   3       34.84       38.09      3.33 o
  -8  -4   3      505.44      480.12      9.11 o
  -7  -4   3      512.68      533.47     10.08 o
  -6  -4   3        5.28        2.96      1.81 o
  -5  -4   3        8.54        7.41      1.72 o
  -4  -4   3     5965.25     6102.53     64.45 o
  -3  -4   3        0.91       -0.94      1.33 o
  -2  -4   3      402.66      452.58      5.59 o
  -1  -4   3       57.64       47.87      1.51 o
   0  -4   3     1020.62     1033.03      8.99 o
   1  -4   3      462.78      520.61      5.51 o
   2  -4   3      355.47      409.44      5.47 o
   3  -4   3      344.93      371.28      5.37 o
   4  -4   3      981.14      992.67     11.49 o
   5  -4   3        0.69        4.44      1.95 o
   6  -4   3        0.08       -3.87      2.58 o
   7  -4   3      124.90      105.91     10.38 o
   8  -4   3      109.90      103.43      6.28 o
   9  -4   3      288.68      298.28     11.62 o
  10  -4   3       11.26       13.02      4.78 o
  11  -4   3       23.05       24.15      8.51 o
 -12  -3   3        6.61       14.28      5.28 o
 -11  -3   3       10.22        8.01      4.62 o
 -10  -3   3       11.35       10.26      4.35 o
  -9  -3   3      849.79      876.03     27.22 o
  -8  -3   3      642.13      652.92     16.19 o
  -7  -3   3       59.47       60.99      3.49 o
  -6  -3   3      747.07      719.59      9.69 o
  -5  -3   3       39.76       40.80      1.89 o
  -4  -3   3     1273.97     1320.85     15.42 o
  -3  -3   3      357.33      355.81      5.25 o
  -2  -3   3       10.69        9.19      1.38 o
  -1  -3   3     1079.72     1038.43      8.74 o
   0  -3   3      200.19      180.27      2.40 o
   1  -3   3        0.03        0.74      0.96 o
   2  -3   3     1841.82     1980.62     19.82 o
   3  -3   3       48.02       52.48      2.19 o
   4  -3   3      344.49      332.13      7.19 o
   5  -3   3        6.60        5.28      1.70 o
   6  -3   3        2.21        1.03      2.00 o
   7  -3   3       12.29       15.79      3.41 o
   8  -3   3      103.96       86.03      8.98 o
   9  -3   3        0.22       -0.37      3.38 o
  10  -3   3        2.31       -2.47      4.07 o
  11  -3   3        0.14       -1.90      4.35 o
 -12  -2   3        0.26       -5.94      8.12 o
 -11  -2   3       39.43       33.57      5.76 o
 -10  -2   3       78.54       70.08      6.54 o
  -9  -2   3        0.83        7.99      4.04 o
  -8  -2   3      422.35      421.30      9.78 o
  -7  -2   3      163.63      159.79      5.74 o
  -6  -2   3        8.99        4.46      1.16 o
  -5  -2   3        0.13       -1.02      0.88 o
  -4  -2   3       56.08       58.68      2.28 o
  -3  -2   3     1234.26     1148.10     13.00 o
  -2  -2   3    35301.27    32972.01    308.52 o
  -1  -2   3      345.57      325.73      3.42 o
   0  -2   3        8.83        9.63      1.10 o
   1  -2   3      109.18       99.33      2.12 o
   2  -2   3       73.70       80.06      2.07 o
   3  -2   3       42.18       34.93      1.65 o
   4  -2   3     2082.04     2203.80     22.59 o
   5  -2   3     1082.61      990.68     12.20 o
   6  -2   3       29.60       26.11      2.47 o
   7  -2   3       48.80       38.95      5.69 o
   8  -2   3       38.20       35.17      4.55 o
   9  -2   3        1.87       -1.89      3.36 o
  10  -2   3       16.69       10.49      5.80 o
  11  -2   3        4.13        6.10      8.12 o
 -12  -1   3        0.52        1.04      4.27 o
 -11  -1   3      200.72      190.30      9.84 o
 -10  -1   3        6.28        5.20      3.90 o
  -9  -1   3      180.37      191.71      7.09 o
  -8  -1   3        4.13        1.65      2.84 o
  -7  -1   3       52.68       47.57      3.12 o
  -6  -1   3        4.33        5.84      1.62 o
  -5  -1   3       65.73       56.98      2.33 o
  -4  -1   3      545.75      481.45      6.49 o
  -3  -1   3       33.25       36.85      1.54 o
  -2  -1   3      326.86      328.41      3.29 o
  -1  -1   3    27077.67    25981.82    363.31 o
   0  -1   3     4273.98     4227.16     60.70 o
   1  -1   3    12464.48    12342.35    117.93 o
   2  -1   3      451.36      378.81      4.45 o
   3  -1   3        0.27        1.44      0.94 o
   4  -1   3     1011.13     1162.75     12.80 o
   5  -1   3     1634.25     1741.54     18.66 o
   6  -1   3        2.61        2.47      2.08 o
   7  -1   3      234.33      228.57      8.71 o
   8  -1   3        1.03       -4.72      3.14 o
   9  -1   3       59.02       61.89      5.47 o
  10  -1   3       62.92       64.62      6.82 o
  11  -1   3       23.07       24.99      5.87 o
 -12   0   3       73.11       70.99     12.37 o
 -11   0   3      151.64      152.64     14.50 o
 -10   0   3        0.63       -2.06      1.91 o
  -9   0   3      298.79      288.27      7.67 o
  -8   0   3      383.46      374.97      8.15 o
  -7   0   3       53.33       50.38      2.35 o
  -6   0   3     1803.59     1908.87     19.82 o
  -5   0   3      565.89      566.60      8.06 o
  -4   0   3      118.40      113.63      2.78 o
  -3   0   3     1786.02     1849.56     18.28 o
  -2   0   3      185.15      187.48      1.89 o
  -1   0   3        7.01       10.97      0.83 o
   0   0   3    34104.81    33059.55    472.41 o
   1   0   3      520.26      565.54      5.79 o
   2   0   3      140.70      160.37      2.71 o
   3   0   3      954.53      958.60      9.81 o
   4   0   3      373.73      404.44      5.37 o
   5   0   3        0.80       -2.07      1.38 o
   6   0   3       55.59       59.61      3.43 o
   7   0   3      246.27      233.96      8.05 o
   8   0   3        1.72        3.80      4.85 o
   9   0   3       59.63       47.48      5.74 o
  10   0   3       91.40       87.20      7.38 o
  11   0   3       20.92       26.74      5.87 o
 -12   1   3        6.79        2.74      4.46 o
 -11   1   3       44.37       53.92      6.39 o
 -10   1   3      408.18      387.70      8.60 o
  -9   1   3      372.63      355.56      7.38 o
  -8   1   3        8.82        9.88      2.61 o
  -7   1   3      441.52      433.36      6.91 o
  -6   1   3      816.79      826.49     10.93 o
  -5   1   3       64.42       47.11      2.24 o
  -4   1   3      784.79      688.46      8.70 o
  -3   1   3      450.85      483.90      5.67 o
  -2   1   3     1810.18     1949.75     16.40 o
  -1   1   3     3000.49     3072.30     29.27 o
   0   1   3        4.66        0.20      0.78 o
   1   1   3      114.10      123.59      2.19 o
   2   1   3        0.46       -0.48      0.91 o
   3   1   3       27.11       35.46      1.65 o
   4   1   3      405.14      386.59      5.27 o
   5   1   3       28.00       33.70      2.18 o
   6   1   3       27.14       23.63      2.48 o
   7   1   3        1.40        1.34      2.62 o
   8   1   3        6.78       15.01      4.95 o
   9   1   3       56.02       61.55      6.77 o
  10   1   3       10.66        8.87      4.90 o
 -12   2   3        2.65        1.16      4.37 o
 -11   2   3      340.44      352.57     13.12 o
 -10   2   3      112.57      104.73      5.44 o
  -9   2   3        0.02       -0.99      3.23 o
  -8   2   3       36.79       30.27      2.86 o
  -7   2   3      146.94      163.94      5.58 o
  -6   2   3      252.19      205.41      4.12 o
  -5   2   3     2400.51     2706.19     27.31 o
  -4   2   3      310.06      310.69      4.56 o
  -3   2   3       78.35       90.89      2.09 o
  -2   2   3     5182.63     5227.69     46.29 o
  -1   2   3      306.02      337.38      4.76 o
   0   2   3       10.55        7.34      1.15 o
   1   2   3     1023.06      988.49     10.01 o
   2   2   3      618.06      719.64      7.81 o
   3   2   3      209.23      196.05      3.52 o
   4   2   3      104.49       77.36      2.50 o
   5   2   3      337.47      331.48      5.75 o
   6   2   3        0.00        0.57      2.45 o
   7   2   3      424.13      418.53      9.52 o
   8   2   3       21.73       23.94      3.61 o
   9   2   3       51.43       45.01      4.71 o
  10   2   3        7.86       12.18      4.92 o
 -12   3   3        4.20       -4.18      4.07 o
 -11   3   3       43.88       48.28      4.90 o
 -10   3   3        0.11       -1.28      2.82 o
  -9   3   3      101.78       85.56      3.90 o
  -8   3   3        1.53        5.61      2.61 o
  -7   3   3      223.20      240.73      6.05 o
  -6   3   3       15.35       14.33      2.36 o
  -5   3   3     1928.51     2121.10     22.02 o
  -4   3   3      114.65      120.67      3.26 o
  -3   3   3       18.55       13.02      1.22 o
  -2   3   3     1290.42     1350.44     13.17 o
  -1   3   3       22.11       30.11      1.71 o
   0   3   3      992.88     1075.93     12.86 o
   1   3   3      519.20      575.34      6.72 o
   2   3   3     1208.47     1099.80     11.53 o
   3   3   3     1380.12     1366.79     15.06 o
   4   3   3      109.92      109.47      3.87 o
   5   3   3      197.72      150.41      4.98 o
   6   3   3       47.61       54.28      5.01 o
   7   3   3      672.09      681.19     20.93 o
   8   3   3       21.76       21.27      3.78 o
   9   3   3        0.34        1.93      3.56 o
  10   3   3        2.58       -0.58      3.39 o
 -12   4   3        4.17        1.35      4.65 o
 -11   4   3       69.15       83.55      6.08 o
 -10   4   3       67.89       57.33      5.22 o
  -9   4   3       16.81       26.93      3.66 o
  -8   4   3      742.60      748.58     12.43 o
  -7   4   3      527.10      499.56     10.90 o
  -6   4   3      240.45      273.37     10.36 o
  -5   4   3      553.44      575.09      6.91 o
  -4   4   3      282.69      344.88      5.00 o
  -3   4   3     1632.83     1954.06     18.82 o
  -2   4   3      607.79      668.70      6.92 o
  -1   4   3       70.12       69.18      2.48 o
   0   4   3     2218.80     2078.53     20.33 o
   1   4   3      490.40      525.11      7.54 o
   2   4   3      371.81      379.35      5.56 o
   3   4   3       18.99       27.82      2.63 o
   4   4   3       35.54       50.20      3.42 o
   5   4   3      105.09      100.90      4.54 o
   6   4   3       68.75       76.65      5.27 o
   7   4   3      576.36      596.67     12.26 o
   8   4   3      274.66      292.17      9.36 o
   9   4   3       89.15       83.87      6.08 o
 -12   5   3       43.64       52.26     16.63 o
 -11   5   3      101.81       97.66      8.20 o
 -10   5   3       16.03       23.49      4.04 o
  -9   5   3        0.35       -2.97      2.71 o
  -8   5   3     1838.50     1843.26     26.45 o
  -7   5   3      229.24      226.16      6.77 o
  -6   5   3       24.97       27.90      2.26 o
  -5   5   3      574.11      607.24      7.90 o
  -4   5   3      866.27      843.33     11.39 o
  -3   5   3        0.88        0.00      1.46 o
  -2   5   3      580.37      599.39      6.69 o
  -1   5   3      161.38      181.02      4.08 o
   0   5   3      562.47      622.85      7.71 o
   1   5   3       25.63       30.45      2.32 o
   2   5   3       91.58      107.70      5.35 o
   3   5   3     1154.11     1219.67     15.84 o
   4   5   3       52.75       55.15      4.52 o
   5   5   3        1.96       -1.26      2.78 o
   6   5   3       41.29       40.77      4.01 o
   7   5   3        0.05       -2.65      3.57 o
   8   5   3       12.72       14.35      3.94 o
   9   5   3       28.78       25.65      4.39 o
 -11   6   3       15.36       13.76      6.19 o
 -10   6   3       36.99       32.03      4.55 o
  -9   6   3      104.77      114.02      4.84 o
  -8   6   3        1.72        3.29      2.45 o
  -7   6   3      445.43      433.84      7.53 o
  -6   6   3      667.98      666.57      9.75 o
  -5   6   3      559.28      522.28     10.92 o
  -4   6   3      247.76      257.96      5.69 o
  -3   6   3       84.65       83.44      2.90 o
  -2   6   3       97.64       90.33      2.82 o
  -1   6   3        0.04       -0.18      2.09 o
   0   6   3      475.20      432.68      9.22 o
   1   6   3       33.85       34.77      3.11 o
   2   6   3      275.23      287.21      7.55 o
   3   6   3       66.29       65.29      4.26 o
   4   6   3        6.76       -4.50      3.00 o
   5   6   3        0.02        1.16      2.68 o
   6   6   3       83.84       91.19      5.89 o
   7   6   3       16.53       19.72      3.85 o
   8   6   3       73.33       82.76      6.15 o
 -11   7   3       13.69       17.94      5.45 o
 -10   7   3       14.68       12.52      5.05 o
  -9   7   3       40.02       38.16      4.32 o
  -8   7   3       90.39       81.31      6.81 o
  -7   7   3      221.83      194.35      5.89 o
  -6   7   3       37.24       39.50      3.38 o
  -5   7   3      385.03      394.72      7.59 o
  -4   7   3      279.47      267.60      6.19 o
  -3   7   3        1.90        2.41      1.79 o
  -2   7   3      525.26      527.44      7.71 o
  -1   7   3        9.21        7.94      2.20 o
   0   7   3      593.23      643.45     10.28 o
   1   7   3       99.67       97.49      6.37 o
   2   7   3      157.15      171.31      7.08 o
   3   7   3       34.62       33.22      3.43 o
   4   7   3       29.40       34.68      5.90 o
   5   7   3       53.71       62.27      6.32 o
   6   7   3        1.23       -3.00      3.68 o
   7   7   3        4.97        7.09      3.92 o
   8   7   3        4.98        4.52      3.71 o
 -10   8   3       22.66       23.46      5.60 o
  -9   8   3       65.95       60.90      6.84 o
  -8   8   3       60.37       62.34      3.82 o
  -7   8   3        7.38        4.05      3.23 o
  -6   8   3       62.48       51.38      4.03 o
  -5   8   3        0.13        5.33      2.50 o
  -4   8   3       58.16       59.70      5.19 o
  -3   8   3       54.19       53.49      3.70 o
  -2   8   3     1658.67     1604.91     18.42 o
  -1   8   3        3.73        3.86      3.54 o
   0   8   3      173.23      172.44      5.80 o
   1   8   3       77.54       61.42      5.26 o
   2   8   3       23.26       21.25      3.98 o
   3   8   3       45.54       36.98      5.66 o
   4   8   3        9.37        4.34      4.07 o
   5   8   3       76.77       68.06      6.94 o
   6   8   3       24.72       12.21      5.00 o
   7   8   3        0.01       -3.33      4.07 o
  -9   9   3       31.97       24.84     12.57 o
  -8   9   3       22.35       20.66      5.99 o
  -7   9   3       11.39       23.23      5.20 o
  -6   9   3        3.04        3.74      5.04 o
  -5   9   3        6.34        5.85      2.88 o
  -4   9   3       79.23       75.09      5.41 o
  -3   9   3        7.60        3.98      2.24 o
  -2   9   3      187.80      174.98     11.50 o
  -1   9   3      282.06      272.23      8.24 o
   0   9   3      583.51      535.36     13.27 o
   1   9   3       18.97       20.22      5.17 o
   2   9   3        0.00        1.17      4.35 o
   3   9   3       11.14       16.12      4.09 o
   4   9   3       27.86       22.51      6.96 o
   5   9   3       13.01       11.84      4.92 o
   6   9   3        1.74        3.41      5.99 o
  -8  10   3        7.83       16.17      6.19 o
  -7  10   3       69.70       57.95      6.84 o
  -6  10   3       64.32       73.38     12.76 o
  -5  10   3       16.73       16.46      5.01 o
  -4  10   3        3.90        1.87      3.33 o
  -3  10   3       45.47       50.17      6.17 o
  -2  10   3       93.21       83.20      8.89 o
  -1  10   3      106.97      110.13      8.70 o
   0  10   3        6.35       18.21      5.45 o
   1  10   3      111.05       91.34      8.19 o
   2  10   3       10.90       11.56      5.17 o
   3  10   3       34.21       29.76      4.87 o
   4  10   3       29.07       39.42      6.83 o
   5  10   3        0.27        7.73      7.35 o
  -7  11   3        5.10        5.03      4.90 o
  -6  11   3        4.70        7.30      5.05 o
  -5  11   3       43.69       42.23      6.77 o
  -4  11   3        2.65       -2.04      5.80 o
  -3  11   3        0.02        4.36      4.73 o
  -2  11   3       88.61       77.42      9.86 o
  -1  11   3       34.29       28.75      7.93 o
   0  11   3       87.05       95.13      8.48 o
   1  11   3        0.21       -2.96      4.73 o
   2  11   3        0.35       -6.18      5.01 o
   3  11   3       48.69       66.88      9.11 o
  -4  12   3        9.14       18.37      6.02 o
  -3  12   3        2.83        0.84      5.01 o
  -2  12   3       23.68       23.16      5.87 o
  -1  12   3        6.99       14.69      5.74 o
   0  12   3       13.40       16.46      5.72 o
  -1 -13   4       11.99       12.40      5.45 o
   0 -13   4       30.41       29.31      6.32 o
   1 -13   4       25.69       27.36      5.93 o
  -4 -12   4       12.88       14.07      5.66 o
  -3 -12   4       56.93       71.94      7.60 o
  -2 -12   4       52.60       50.69      6.54 o
  -1 -12   4       13.97       14.69      7.54 o
   0 -12   4      134.09      144.22     31.32 o
   1 -12   4        1.86       -0.94      7.35 o
   2 -12   4        0.11       -4.18      4.36 o
   3 -12   4       13.57       14.19      5.20 o
   4 -12   4       34.68       31.07      5.94 o
  -6 -11   4        8.38        1.83      5.03 o
  -5 -11   4        0.58        0.05      7.93 o
  -4 -11   4       17.52       14.02      6.38 o
  -3 -11   4       22.37       19.42      4.53 o
  -2 -11   4        0.20       -4.09      3.69 o
  -1 -11   4       27.38       30.08      4.58 o
   0 -11   4        3.35       -0.22      2.83 o
   1 -11   4        0.59        4.80      2.94 o
   2 -11   4      276.75      272.88     13.74 o
   3 -11   4        2.41       -0.89      3.44 o
   4 -11   4        6.87        5.23      3.39 o
   5 -11   4       19.69       16.33      4.02 o
   6 -11   4       14.05       16.77      5.32 o
  -7 -10   4       23.88       33.94      6.22 o
  -6 -10   4       35.09       28.05     10.63 o
  -5 -10   4       83.95       84.38      6.52 o
  -4 -10   4        0.01        3.83      3.68 o
  -3 -10   4       11.99        9.08      3.23 o
  -2 -10   4        8.23        6.23      3.33 o
  -1 -10   4      122.55      119.76      5.35 o
   0 -10   4        0.01        1.24      2.30 o
   1 -10   4        1.18        0.42      2.51 o
   2 -10   4       14.85       20.20      2.74 o
   3 -10   4      185.81      184.41      5.94 o
   4 -10   4       51.52       48.18      3.80 o
   5 -10   4       10.06        2.21      3.17 o
   6 -10   4        4.66        5.53      3.44 o
   7 -10   4       11.05       12.95      3.97 o
  -8  -9   4        2.93       -3.79      3.79 o
  -7  -9   4       43.35       59.55     10.05 o
  -6  -9   4        5.91       11.37      4.17 o
  -5  -9   4        0.26        4.68      2.76 o
  -4  -9   4       39.73       41.02      3.73 o
  -3  -9   4      156.19      161.18      5.77 o
  -2  -9   4      155.62      155.88      5.66 o
  -1  -9   4        0.53       -2.51      2.68 o
   0  -9   4     1070.28     1009.40     13.84 o
   1  -9   4      483.34      472.56      8.12 o
   2  -9   4       17.38       11.58      2.44 o
   3  -9   4      123.58      125.07      4.58 o
   4  -9   4      107.95      103.52      5.71 o
   5  -9   4       46.50       45.85      3.66 o
   6  -9   4        1.79        4.17      3.14 o
   7  -9   4       36.10       24.81      4.30 o
   8  -9   4        0.01        1.60      3.84 o
  -9  -8   4        1.71        3.87      6.96 o
  -8  -8   4        2.11        1.75      3.33 o
  -7  -8   4        8.36        7.78      3.88 o
  -6  -8   4        5.56        9.83      3.43 o
  -5  -8   4       87.62       87.30      6.53 o
  -4  -8   4       23.05       15.42      2.98 o
  -3  -8   4      194.99      193.58      5.92 o
  -2  -8   4      183.08      184.07      5.56 o
  -1  -8   4       34.40       32.19      2.73 o
   0  -8   4      353.77      358.57      6.60 o
   1  -8   4       20.78       19.98      2.21 o
   2  -8   4      780.86      779.78     10.08 o
   3  -8   4       59.39       57.29      4.85 o
   4  -8   4     1351.01     1336.06     18.40 o
   5  -8   4      399.63      403.27     11.56 o
   6  -8   4      102.90       90.06      6.22 o
   7  -8   4       11.73       19.17      3.79 o
   8  -8   4        0.85        3.51      4.07 o
   9  -8   4        5.25        0.77      4.37 o
 -10  -7   4        9.75        6.72      6.57 o
  -9  -7   4        7.86        6.19      7.35 o
  -8  -7   4       30.30       22.96      8.53 o
  -7  -7   4       24.40       27.60      5.53 o
  -6  -7   4       45.40       41.20      4.57 o
  -5  -7   4       19.26       23.34      3.86 o
  -4  -7   4        2.49        0.58      2.29 o
  -3  -7   4        0.60        1.83      1.92 o
  -2  -7   4       38.52       30.84      3.10 o
  -1  -7   4       13.76       11.56      1.98 o
   0  -7   4     1006.17     1068.09     11.34 o
   1  -7   4      247.37      253.94      5.21 o
   2  -7   4       26.68       21.98      2.03 o
   3  -7   4        0.47        1.51      1.87 o
   4  -7   4      339.74      336.02      7.11 o
   5  -7   4       31.48       33.93      3.23 o
   6  -7   4        1.06        3.47      3.07 o
   7  -7   4        2.48        6.21      3.00 o
   8  -7   4      177.11      185.76      9.43 o
   9  -7   4       36.21       31.85      5.56 o
 -11  -6   4        8.40        7.10      5.22 o
 -10  -6   4        0.15       -4.34      4.25 o
  -9  -6   4       26.11       26.16      3.45 o
  -8  -6   4      120.49      115.00      5.01 o
  -7  -6   4      178.13      195.97      7.37 o
  -6  -6   4        9.61        6.21      4.86 o
  -5  -6   4      186.87      194.66      6.85 o
  -4  -6   4        2.64        3.37      2.62 o
  -3  -6   4       15.92       11.30      2.12 o
  -2  -6   4      116.50      102.89      3.23 o
  -1  -6   4      133.00      141.20      2.86 o
   0  -6   4       19.21       28.72      2.10 o
   1  -6   4      182.24      211.99      3.70 o
   2  -6   4      331.95      353.51      5.07 o
   3  -6   4       57.20       54.77      2.67 o
   4  -6   4      193.47      191.51      5.14 o
   5  -6   4       26.10       25.95      3.30 o
   6  -6   4     1237.80     1151.42     22.62 o
   7  -6   4        6.96        7.30      3.03 o
   8  -6   4        0.02        4.60      3.56 o
   9  -6   4      167.26      192.10     10.05 o
  10  -6   4        0.46        2.97      9.28 o
 -11  -5   4        3.60       -3.44      4.35 o
 -10  -5   4       11.72       17.24      5.01 o
  -9  -5   4       40.27       36.76      3.68 o
  -8  -5   4       97.04       97.60      4.48 o
  -7  -5   4      191.22      192.73      5.66 o
  -6  -5   4      285.24      264.01      8.21 o
  -5  -5   4       23.63       19.18      4.61 o
  -4  -5   4     1486.76     1532.21     19.44 o
  -3  -5   4     2942.97     3154.36     30.78 o
  -2  -5   4       78.06       78.12      2.41 o
  -1  -5   4      157.50      141.74      2.64 o
   0  -5   4      592.22      606.79      6.49 o
   1  -5   4        0.10        0.36      1.06 o
   2  -5   4     1257.95     1308.32     13.91 o
   3  -5   4      395.08      410.17      6.40 o
   4  -5   4      313.96      324.09      5.92 o
   5  -5   4        8.86       11.64      2.32 o
   6  -5   4       10.67        2.46      2.75 o
   7  -5   4      144.18      144.26      5.93 o
   8  -5   4      301.78      277.55     10.94 o
   9  -5   4        0.63        2.42      4.23 o
  10  -5   4        1.38        2.37      7.93 o
 -12  -4   4        4.19        2.62      4.83 o
 -11  -4   4        8.44        6.98      7.54 o
 -10  -4   4       22.78       17.76      4.62 o
  -9  -4   4       11.49       11.86      3.98 o
  -8  -4   4      574.65      576.91     13.28 o
  -7  -4   4      215.00      197.59      5.29 o
  -6  -4   4       65.23       65.37      3.79 o
  -5  -4   4      682.75      652.77      9.16 o
  -4  -4   4     3920.93     3898.25     41.18 o
  -3  -4   4      363.66      389.69      5.24 o
  -2  -4   4      552.13      574.98      7.12 o
  -1  -4   4       31.14       29.91      1.21 o
   0  -4   4     1710.76     1606.35     14.12 o
   1  -4   4      325.88      352.92      4.37 o
   2  -4   4     1100.65     1189.82     12.72 o
   3  -4   4       21.07       23.87      1.83 o
   4  -4   4      868.68      804.60      9.64 o
   5  -4   4        3.43        0.21      2.28 o
   6  -4   4       34.74       32.42      6.91 o
   7  -4   4        0.29        1.79      3.70 o
   8  -4   4      135.71      121.16      6.79 o
   9  -4   4        9.07       11.51      4.51 o
  10  -4   4       24.88       25.93      5.33 o
 -12  -3   4       14.62       12.31      6.19 o
 -11  -3   4       17.42       17.07      5.05 o
 -10  -3   4       38.81       42.95      5.57 o
  -9  -3   4       60.71       64.31      5.48 o
  -8  -3   4       10.30        7.16      3.39 o
  -7  -3   4      195.18      191.89      4.43 o
  -6  -3   4      302.42      303.98      5.18 o
  -5  -3   4      725.75      817.05     10.51 o
  -4  -3   4      204.84      221.41      4.06 o
  -3  -3   4     4022.27     4062.62     38.64 o
  -2  -3   4     1853.67     1778.88     16.04 o
  -1  -3   4      146.27      147.10      2.16 o
   0  -3   4     2032.22     2075.73     18.64 o
   1  -3   4      379.45      404.56      4.78 o
   2  -3   4     2588.24     2694.66     24.70 o
   3  -3   4      760.21      751.88      9.08 o
   4  -3   4      294.53      252.16      4.72 o
   5  -3   4       68.96       55.93      3.11 o
   6  -3   4       73.38       62.36      4.07 o
   7  -3   4      219.55      217.48      7.98 o
   8  -3   4       10.72        8.38      3.62 o
   9  -3   4        0.98       -2.52      3.96 o
  10  -3   4        2.61        3.73      4.25 o
 -12  -2   4        0.66       -3.45      3.99 o
 -11  -2   4        5.69        8.70      4.45 o
 -10  -2   4       62.85       65.55      6.06 o
  -9  -2   4      625.18      585.69     13.85 o
  -8  -2   4        0.86        0.49      2.64 o
  -7  -2   4      168.96      182.50      6.23 o
  -6  -2   4       26.89       23.52      1.98 o
  -5  -2   4      172.52      185.42      3.92 o
  -4  -2   4      192.92      177.88      3.44 o
  -3  -2   4      421.56      445.19      5.21 o
  -2  -2   4     3774.85     3889.18     33.84 o
  -1  -2   4     1357.89     1335.73     13.62 o
   0  -2   4      129.67      128.02      2.30 o
   1  -2   4       17.49       15.79      1.30 o
   2  -2   4        0.77       -0.33      0.93 o
   3  -2   4        0.60        0.03      1.16 o
   4  -2   4      211.08      227.28      4.13 o
   5  -2   4       43.27       41.80      2.71 o
   6  -2   4      241.70      262.78      7.02 o
   7  -2   4        0.74        0.78      3.28 o
   8  -2   4       37.40       39.63      4.48 o
   9  -2   4        1.26       -5.51      3.67 o
  10  -2   4        0.01       -2.32      5.80 o
 -12  -1   4        9.54       19.58      9.86 o
 -11  -1   4        2.94        2.63      3.99 o
 -10  -1   4        4.55       11.97      3.64 o
  -9  -1   4       13.16       10.03      3.44 o
  -8  -1   4      102.77      112.99      5.27 o
  -7  -1   4       88.84       78.65      3.63 o
  -6  -1   4      100.75      115.80      3.40 o
  -5  -1   4      647.16      584.42      7.88 o
  -4  -1   4       28.31       26.83      1.48 o
  -3  -1   4     2333.78     2376.45     21.33 o
  -2  -1   4     2454.67     2344.02     20.60 o
  -1  -1   4    11277.08    11524.11    297.92 o
   0  -1   4      606.19      682.18     11.15 o
   1  -1   4     2428.19     2559.35     24.76 o
   2  -1   4      122.04      106.93      2.12 o
   3  -1   4       77.39       70.82      2.08 o
   4  -1   4      743.24      820.25     11.01 o
   5  -1   4      409.43      405.24      6.21 o
   6  -1   4       52.11       57.45      3.79 o
   7  -1   4      125.88      119.71      8.53 o
   8  -1   4       66.40       62.65      5.24 o
   9  -1   4      113.52      122.07      8.34 o
  10  -1   4        2.92        2.48      4.51 o
 -12   0   4       53.12       45.36      6.29 o
 -11   0   4        0.01       -2.53      3.96 o
 -10   0   4       93.80       93.08      6.24 o
  -9   0   4       53.17       56.70      4.63 o
  -8   0   4       78.47       75.89      4.57 o
  -7   0   4      471.00      473.76     14.70 o
  -6   0   4      108.22      131.55      3.57 o
  -5   0   4     1082.42     1102.96     13.20 o
  -4   0   4        3.55        7.11      0.94 o
  -3   0   4      122.45      117.70      1.90 o
  -2   0   4      477.32      474.54      4.39 o
  -1   0   4       24.14       20.08      1.31 o
   0   0   4    33969.88    32402.19    333.25 o
   1   0   4        0.17        0.04      0.88 o
   2   0   4       51.13       41.67      1.51 o
   3   0   4       15.50       15.79      1.34 o
   4   0   4       35.63       39.74      2.07 o
   5   0   4       40.17       41.60      2.43 o
   6   0   4        0.01        3.42      2.46 o
   7   0   4       11.73        4.36      2.95 o
   8   0   4       56.50       50.24      5.01 o
   9   0   4       40.60       38.57      5.45 o
  10   0   4        3.39        6.37      4.62 o
 -13   1   4       35.02       40.00      6.57 o
 -12   1   4        2.26        1.91      4.55 o
 -11   1   4      104.61       88.22      7.37 o
 -10   1   4       21.23       22.67      3.25 o
  -9   1   4       14.60       14.00      2.18 o
  -8   1   4       67.56       65.47      3.49 o
  -7   1   4      247.76      232.55      7.36 o
  -6   1   4      143.67      157.17      3.98 o
  -5   1   4     1511.37     1672.55     17.39 o
  -4   1   4      828.06      919.40      9.86 o
  -3   1   4      289.56      317.11      3.81 o
  -2   1   4     1898.67     1806.04     15.45 o
  -1   1   4       83.98       83.89      1.82 o
   0   1   4       75.79       72.98      2.02 o
   1   1   4      885.12      934.40      8.84 o
   2   1   4      791.85      792.26      8.37 o
   3   1   4       68.95       71.73      2.21 o
   4   1   4      124.03      110.25      2.95 o
   5   1   4      124.17      103.03      3.45 o
   6   1   4       21.44       21.77      3.91 o
   7   1   4        6.44        5.52      2.81 o
   8   1   4      198.23      216.19      7.22 o
   9   1   4       55.78       66.01      6.54 o
  10   1   4        6.31        9.67      6.57 o
 -12   2   4        0.72       -0.81      4.46 o
 -11   2   4       60.82       61.89      6.42 o
 -10   2   4      113.84      113.96      4.87 o
  -9   2   4      132.32      118.62      4.60 o
  -8   2   4      434.97      433.89      9.95 o
  -7   2   4      194.16      171.66      4.46 o
  -6   2   4       86.61       80.77      2.78 o
  -5   2   4      646.82      735.88      8.88 o
  -4   2   4        1.42        2.19      1.21 o
  -3   2   4      649.00      678.51      7.16 o
  -2   2   4      320.97      316.18      3.95 o
  -1   2   4      281.97      286.18      3.52 o
   0   2   4      524.38      525.15      6.02 o
   1   2   4      192.05      243.88      3.44 o
   2   2   4      480.25      499.58      5.76 o
   3   2   4       94.94      125.22      5.48 o
   4   2   4      846.56      870.63     12.13 o
   5   2   4       45.72       43.92      2.94 o
   6   2   4        7.40       12.11      2.89 o
   7   2   4       66.70       69.22      4.52 o
   8   2   4      295.74      322.11      9.59 o
   9   2   4       24.62       18.41      5.14 o
  10   2   4        3.11        5.30      4.64 o
 -12   3   4      171.17      190.36     10.44 o
 -11   3   4        6.76        2.86      3.27 o
 -10   3   4       46.02       57.91      3.80 o
  -9   3   4       38.24       35.92      5.87 o
  -8   3   4        6.28        1.34      2.41 o
  -7   3   4      280.59      304.36      6.76 o
  -6   3   4       65.86       63.39      4.73 o
  -5   3   4      134.94      113.54      3.08 o
  -4   3   4        0.03       -0.60      1.11 o
  -3   3   4      230.13      246.80      3.75 o
  -2   3   4       12.21       22.44      1.48 o
  -1   3   4      516.93      511.10      6.49 o
   0   3   4      178.46      176.63      3.57 o
   1   3   4     1544.34     1628.77     16.14 o
   2   3   4      348.81      363.41      5.22 o
   3   3   4       16.82       21.45      1.89 o
   4   3   4        6.15        7.51      2.13 o
   5   3   4       12.45       12.66      3.57 o
   6   3   4       41.04       48.47      4.08 o
   7   3   4        6.92        7.38      3.19 o
   8   3   4      134.32      119.78      6.60 o
   9   3   4       57.73       48.08      5.12 o
 -12   4   4       44.67       53.84      8.70 o
 -11   4   4        4.46        8.99      3.64 o
 -10   4   4        2.55        6.82      5.23 o
  -9   4   4        0.64        2.48      2.83 o
  -8   4   4      977.86      969.72     15.01 o
  -7   4   4      766.74      775.04     13.48 o
  -6   4   4       53.97       54.72      2.27 o
  -5   4   4      340.35      327.72      6.33 o
  -4   4   4      700.13      680.94      7.95 o
  -3   4   4      139.73      173.25      2.90 o
  -2   4   4      878.37      964.27     10.97 o
  -1   4   4      942.31      938.14     10.94 o
   0   4   4      947.97      918.23     10.07 o
   1   4   4       70.76       72.94      2.76 o
   2   4   4     1104.62     1149.74     12.48 o
   3   4   4       30.94       37.37      2.64 o
   4   4   4       21.28       21.43      2.85 o
   5   4   4       40.06       44.01      3.59 o
   6   4   4        2.28        0.55      2.90 o
   7   4   4      345.35      321.51      9.82 o
   8   4   4       80.58       97.15      8.50 o
   9   4   4        2.01        3.52      3.67 o
 -12   5   4        1.04        3.48      4.62 o
 -11   5   4        3.46       -0.82      3.46 o
 -10   5   4        1.36        5.32      3.35 o
  -9   5   4       29.85       14.89      3.19 o
  -8   5   4       46.77       44.70      2.73 o
  -7   5   4       19.26       20.04      2.03 o
  -6   5   4       36.51       39.85      3.24 o
  -5   5   4     1398.60     1391.84     16.96 o
  -4   5   4        9.34        6.36      2.23 o
  -3   5   4      232.81      296.17      5.50 o
  -2   5   4      722.06      719.10      9.98 o
  -1   5   4      534.93      549.99      7.73 o
   0   5   4      325.37      319.00      5.54 o
   1   5   4        0.60        2.59      1.87 o
   2   5   4       62.19       58.49      3.37 o
   3   5   4       33.34       30.60      3.13 o
   4   5   4       41.93       39.89      5.38 o
   5   5   4       23.88       24.38      3.85 o
   6   5   4      114.83      119.68      5.83 o
   7   5   4       12.55        6.81      3.60 o
   8   5   4        6.06       10.47      3.89 o
 -11   6   4       80.45       79.65      7.79 o
 -10   6   4       93.22       99.40     10.29 o
  -9   6   4       63.08       64.35      3.50 o
  -8   6   4       43.75       50.74      2.85 o
  -7   6   4       11.37       13.00      3.20 o
  -6   6   4      101.39       87.81      4.11 o
  -5   6   4        1.42        2.70      2.17 o
  -4   6   4      193.61      198.65      5.06 o
  -3   6   4        5.63        5.54      1.66 o
  -2   6   4       23.45       17.37      2.00 o
  -1   6   4      266.17      257.84      5.96 o
   0   6   4       13.30       14.04      2.57 o
   1   6   4        9.48       12.97      2.73 o
   2   6   4      419.92      424.03      9.07 o
   3   6   4       21.82       16.49      3.83 o
   4   6   4       36.54       40.98      5.01 o
   5   6   4        1.72        0.99      2.84 o
   6   6   4        2.59       -0.80      3.21 o
   7   6   4        7.35        2.48      5.96 o
   8   6   4       10.19       10.60      4.79 o
 -11   7   4        1.19       -1.16      5.41 o
 -10   7   4       34.88       28.70      6.96 o
  -9   7   4        0.72       -2.29      3.11 o
  -8   7   4      154.37      133.47      6.54 o
  -7   7   4      331.86      272.66      7.98 o
  -6   7   4      154.47      162.63      5.32 o
  -5   7   4      580.70      571.27      9.57 o
  -4   7   4        1.53        1.43      2.38 o
  -3   7   4      422.88      458.57      7.13 o
  -2   7   4      118.12      113.66      3.92 o
  -1   7   4        0.15       -0.09      2.53 o
   0   7   4        0.19       -1.63      2.51 o
   1   7   4       11.77       12.98      3.23 o
   2   7   4        2.20        9.29      3.10 o
   3   7   4       50.28       52.07      7.72 o
   4   7   4      114.43       98.89      7.60 o
   5   7   4       71.75       58.13     11.60 o
   6   7   4       14.35       15.82      5.11 o
   7   7   4        6.55        3.61      3.86 o
 -10   8   4      106.64      114.30      9.13 o
  -9   8   4       32.55       24.98      5.47 o
  -8   8   4       46.00       47.26      5.67 o
  -7   8   4      221.72      199.22      7.85 o
  -6   8   4      420.86      368.81      8.27 o
  -5   8   4      154.73      154.98      5.66 o
  -4   8   4      361.04      314.91      7.04 o
  -3   8   4        1.93       -0.37      1.99 o
  -2   8   4        0.05       -3.33      2.22 o
  -1   8   4      380.69      401.33      8.46 o
   0   8   4       44.66       57.69      4.37 o
   1   8   4        7.28        5.98      4.42 o
   2   8   4      220.50      220.96      7.14 o
   3   8   4       30.98       32.55      5.28 o
   4   8   4       46.97       42.33      6.11 o
   5   8   4        0.15        4.22      4.46 o
   6   8   4       18.87       21.40      5.45 o
  -9   9   4        1.80        8.57      6.19 o
  -8   9   4       17.32       23.09      5.72 o
  -7   9   4       74.77       83.99      6.12 o
  -6   9   4        1.46        4.12      3.28 o
  -5   9   4      209.76      193.36      7.77 o
  -4   9   4       25.79       23.93      3.44 o
  -3   9   4      349.02      345.38     10.45 o
  -2   9   4        2.65        4.46      3.19 o
  -1   9   4        0.14        3.58      3.19 o
   0   9   4        1.88        4.07      4.73 o
   1   9   4        6.78       -3.12      4.25 o
   2   9   4       77.57       84.08      6.33 o
   3   9   4       14.77       13.10      4.04 o
   4   9   4       43.48       57.66      7.05 o
   5   9   4       25.58       22.76      6.57 o
  -8  10   4        0.00        3.51      4.78 o
  -7  10   4        9.79       14.18      6.38 o
  -6  10   4       22.15       25.51      5.60 o
  -5  10   4       18.28       14.46      6.38 o
  -4  10   4        3.95        2.12      3.52 o
  -3  10   4       14.26       11.15      5.01 o
  -2  10   4       74.66       82.65      7.93 o
  -1  10   4       61.76       43.14      6.56 o
   0  10   4      115.39      108.48     14.11 o
   1  10   4       14.14       24.43      5.74 o
   2  10   4        1.33       -2.14      3.87 o
   3  10   4       12.44       12.22      4.26 o
   4  10   4       50.03       51.74      5.77 o
  -6  11   4       21.84       26.33      6.29 o
  -5  11   4       13.43       10.42      8.12 o
  -4  11   4        9.86       12.36      5.56 o
  -3  11   4        6.09        5.94      5.01 o
  -2  11   4        0.29       -0.93      4.73 o
  -1  11   4        2.55       -6.65      4.43 o
   0  11   4       33.74       36.71      6.56 o
   1  11   4        0.04       -1.23      5.01 o
   2  11   4        3.39        0.28      3.98 o
  -3  12   4       59.00       69.60     10.83 o
  -2  12   4        5.39        4.96      5.45 o
  -4 -12   5        2.26        6.89      5.01 o
  -3 -12   5       16.78       18.10      9.86 o
  -2 -12   5       23.01       18.43      5.56 o
  -1 -12   5       19.71       15.02      4.57 o
   0 -12   5        0.24        0.69      4.18 o
   1 -12   5        8.10        4.94      3.97 o
   2 -12   5       27.36       36.35      9.28 o
   3 -12   5       50.05       60.71     10.83 o
   4 -12   5        2.75       15.01      5.61 o
  -6 -11   5       29.23       24.75      8.51 o
  -5 -11   5       26.29       29.04      5.66 o
  -4 -11   5        0.48        0.18      4.03 o
  -3 -11   5        1.35        7.78      5.48 o
  -2 -11   5       50.25       54.58      4.97 o
  -1 -11   5       43.99       60.00      7.87 o
   0 -11   5        6.41        9.27      3.13 o
   1 -11   5        8.76        8.87      3.39 o
   2 -11   5       48.46       39.44      5.15 o
   3 -11   5        7.96       11.80      3.52 o
   4 -11   5       58.38       66.62      5.39 o
   5 -11   5        2.28        3.80      4.46 o
   6 -11   5        0.01        0.14      4.46 o
  -7 -10   5       14.24       13.58      5.45 o
  -6 -10   5        0.32       -0.35      6.77 o
  -5 -10   5       33.69       34.74      5.01 o
  -4 -10   5       35.44       32.44      3.62 o
  -3 -10   5        0.21        1.08      2.89 o
  -2 -10   5       19.16       21.08      3.38 o
  -1 -10   5        2.00        1.89      3.40 o
   0 -10   5       79.06       80.76      4.27 o
   1 -10   5      203.67      185.73      5.79 o
   2 -10   5      248.69      237.69      6.52 o
   3 -10   5       26.80       17.86      4.05 o
   4 -10   5       15.16       16.85      3.52 o
   5 -10   5       23.09       24.84      3.90 o
   6 -10   5        9.07       13.60     10.63 o
   7 -10   5        1.23       -1.09      4.35 o
  -9  -9   5        0.04       -6.96      6.96 o
  -8  -9   5        3.43       13.15      7.35 o
  -7  -9   5        3.60        9.10      7.15 o
  -6  -9   5       10.60        7.54      2.92 o
  -5  -9   5       21.29       19.15      3.15 o
  -4  -9   5       23.36       25.23      3.57 o
  -3  -9   5       60.28       52.35      3.83 o
  -2  -9   5      303.06      289.43      7.15 o
  -1  -9   5       60.52       57.30      3.53 o
   0  -9   5      562.47      559.56      9.21 o
   1  -9   5        4.04        4.53      2.22 o
   2  -9   5        0.27       -1.27      2.12 o
   3  -9   5       34.89       36.42      3.35 o
   4  -9   5      254.61      270.15      6.89 o
   5  -9   5       14.42       19.62      3.35 o
   6  -9   5      289.49      297.37      8.42 o
   7  -9   5       14.31       13.15      6.77 o
   8  -9   5       59.13       56.85      6.66 o
  -9  -8   5        7.58       20.49      7.73 o
  -8  -8   5       23.05       31.30      4.79 o
  -7  -8   5       27.60       24.61      4.41 o
  -6  -8   5        7.66        6.44      3.35 o
  -5  -8   5       25.10       23.76      3.17 o
  -4  -8   5       44.55       50.98      3.74 o
  -3  -8   5      162.23      160.10      5.30 o
  -2  -8   5       27.07       26.65      3.00 o
  -1  -8   5       13.18       10.82      2.24 o
   0  -8   5       28.62       31.70      2.55 o
   1  -8   5       55.65       61.34      2.92 o
   2  -8   5       13.41       19.22      2.30 o
   3  -8   5      100.91       98.36      4.36 o
   4  -8   5      645.03      624.01     10.64 o
   5  -8   5        2.67        0.67      2.53 o
   6  -8   5       13.93       12.50      2.82 o
   7  -8   5       96.20       93.47      6.44 o
   8  -8   5       12.39        2.32      6.19 o
 -10  -7   5        3.79       -6.96      6.57 o
  -9  -7   5        7.12       -4.64      6.19 o
  -8  -7   5       45.88       61.99      4.78 o
  -7  -7   5       60.20       66.17      5.85 o
  -6  -7   5        1.81        0.05      3.13 o
  -5  -7   5      245.77      243.65      6.97 o
  -4  -7   5       61.53       74.93      3.48 o
  -3  -7   5      370.14      364.26      7.49 o
  -2  -7   5       18.32       10.37      2.17 o
  -1  -7   5        0.14        2.68      1.47 o
   0  -7   5      256.06      277.78      4.54 o
   1  -7   5       58.78       58.06      2.42 o
   2  -7   5       33.04       31.90      2.45 o
   3  -7   5       18.94       18.84      2.36 o
   4  -7   5      113.92      116.20      4.15 o
   5  -7   5        1.39       -1.77      2.71 o
   6  -7   5      443.89      419.12     10.10 o
   7  -7   5       65.83       71.69      5.57 o
   8  -7   5       17.38       12.52      4.35 o
   9  -7   5        1.01        0.77      6.19 o
 -11  -6   5        2.87        2.46      4.46 o
 -10  -6   5        0.15        0.40      4.35 o
  -9  -6   5       21.88       18.06      4.20 o
  -8  -6   5       77.47       66.01      4.00 o
  -7  -6   5       16.58       13.70      5.36 o
  -6  -6   5       36.34       33.48      4.12 o
  -5  -6   5       57.35       49.89      3.56 o
  -4  -6   5       19.12       12.72      2.08 o
  -3  -6   5      149.50      130.24      3.39 o
  -2  -6   5       37.25       28.42      2.01 o
  -1  -6   5      323.78      318.97      4.31 o
   0  -6   5      376.04      395.68      5.19 o
   1  -6   5      222.72      220.76      4.29 o
   2  -6   5        5.32        7.63      1.62 o
   3  -6   5      165.75      163.55      3.84 o
   4  -6   5      145.85      135.01      4.46 o
   5  -6   5       12.73       19.95      3.10 o
   6  -6   5       13.10       12.70      3.15 o
   7  -6   5      294.56      314.28      8.46 o
   8  -6   5       25.65       28.82      4.61 o
   9  -6   5        2.91       12.37      6.57 o
 -11  -5   5       10.85        7.88      9.67 o
 -10  -5   5       95.60       91.11     15.08 o
  -9  -5   5       13.82       20.35      6.80 o
  -8  -5   5      315.94      300.01      7.09 o
  -7  -5   5        0.25        2.36      2.10 o
  -6  -5   5       17.66       24.77      3.55 o
  -5  -5   5        3.49        6.49      2.15 o
  -4  -5   5      181.12      180.18      4.48 o
  -3  -5   5     1037.27     1010.95     11.05 o
  -2  -5   5      383.32      400.95      4.71 o
  -1  -5   5        0.71       -1.24      0.83 o
   0  -5   5      477.89      475.00      5.50 o
   1  -5   5      493.85      473.33      6.37 o
   2  -5   5       11.87        7.82      1.49 o
   3  -5   5        1.95        1.98      1.58 o
   4  -5   5      405.42      416.15      6.80 o
   5  -5   5       42.76       49.27      3.28 o
   6  -5   5       61.44       66.02      5.83 o
   7  -5   5       15.56       20.46      3.28 o
   8  -5   5      243.78      273.98     11.54 o
   9  -5   5        5.22       -1.55      4.10 o
 -12  -4   5        6.00        0.26      4.36 o
 -11  -4   5       18.09       24.61      5.28 o
 -10  -4   5      135.12      159.31      7.92 o
  -9  -4   5       32.15       36.80      4.71 o
  -8  -4   5      128.97      130.25      6.71 o
  -7  -4   5      382.11      351.02      7.10 o
  -6  -4   5        0.16        1.04      2.40 o
  -5  -4   5       18.28       17.12      1.76 o
  -4  -4   5     5490.01     5658.92     57.70 o
  -3  -4   5       55.59       52.08      1.82 o
  -2  -4   5      518.53      605.55      6.01 o
  -1  -4   5      184.45      181.97      2.85 o
   0  -4   5       41.51       36.38      1.57 o
   1  -4   5      274.08      264.74      5.09 o
   2  -4   5       40.08       51.74      1.98 o
   3  -4   5      688.65      757.78      8.99 o
   4  -4   5      173.28      178.27      5.88 o
   5  -4   5       71.74       66.57      3.85 o
   6  -4   5        2.60       -1.31      3.03 o
   7  -4   5        1.80        0.39      3.23 o
   8  -4   5      152.27      154.05      7.34 o
   9  -4   5      216.81      212.11     10.11 o
  10  -4   5       47.45       47.56      8.89 o
 -12  -3   5       12.84       14.41     10.83 o
 -11  -3   5       10.68        5.01      4.18 o
 -10  -3   5       40.62       39.91      4.78 o
  -9  -3   5       32.08       32.52      4.91 o
  -8  -3   5      316.85      338.80      9.91 o
  -7  -3   5      282.35      276.10      7.07 o
  -6  -3   5      345.43      336.42      6.40 o
  -5  -3   5     1305.87     1297.10     14.92 o
  -4  -3   5      266.63      263.55      4.72 o
  -3  -3   5       17.61       28.20      1.21 o
  -2  -3   5      609.38      636.31      7.31 o
  -1  -3   5        0.21        1.09      0.79 o
   0  -3   5      405.30      398.31      5.63 o
   1  -3   5      101.59       79.50      3.46 o
   2  -3   5      335.25      372.81      5.19 o
   3  -3   5       33.69       48.85      2.10 o
   4  -3   5       51.51       56.63      2.78 o
   5  -3   5       16.14       15.28      2.69 o
   6  -3   5      453.78      436.21      9.32 o
   7  -3   5       43.43       41.55      4.42 o
   8  -3   5        6.74        0.96      3.78 o
   9  -3   5       26.46       19.11      4.78 o
  10  -3   5        1.65        1.55      6.19 o
 -12  -2   5       13.80       10.63      5.61 o
 -11  -2   5       23.18       13.92      4.73 o
 -10  -2   5       29.36       26.85      4.35 o
  -9  -2   5       83.04       85.85      5.75 o
  -8  -2   5       96.14       89.37      5.34 o
  -7  -2   5      590.78      593.20     14.85 o
  -6  -2   5       48.81       51.32      2.61 o
  -5  -2   5        0.84        7.30      1.44 o
  -4  -2   5        6.18        3.18      0.88 o
  -3  -2   5       27.05       21.86      2.11 o
  -2  -2   5     1041.50     1091.30     11.52 o
  -1  -2   5      932.90      822.70     13.79 o
   0  -2   5      850.38      844.38     11.36 o
   1  -2   5     1511.45     1490.11     19.84 o
   2  -2   5      701.08      695.17      9.26 o
   3  -2   5        0.23       -0.82      1.20 o
   4  -2   5      157.78      152.98      5.57 o
   5  -2   5       29.78       26.84      2.87 o
   6  -2   5        2.71        4.82      5.75 o
   7  -2   5        0.01        1.33      3.06 o
   8  -2   5       60.07       64.36      5.60 o
   9  -2   5       44.40       46.71      6.57 o
  10  -2   5        1.30        5.33      4.23 o
 -12  -1   5       51.05       30.92      6.57 o
 -11  -1   5        3.23        3.76      4.07 o
 -10  -1   5       19.58       18.07      4.49 o
  -9  -1   5       11.52        7.26      3.46 o
  -8  -1   5        0.01       -5.34      3.56 o
  -7  -1   5       89.37       79.10      3.88 o
  -6  -1   5      103.86      105.81      3.51 o
  -5  -1   5      607.14      606.49      7.24 o
  -4  -1   5        5.84        8.25      0.84 o
  -3  -1   5       21.34       25.87      0.92 o
  -2  -1   5     1827.26     1782.75     18.39 o
  -1  -1   5       93.70      111.23      4.51 o
   0  -1   5      546.72      584.58      7.36 o
   1  -1   5        4.01        3.69      1.07 o
   2  -1   5        9.36        8.45      1.08 o
   3  -1   5       78.57       73.19      2.30 o
   4  -1   5      281.68      273.53      4.62 o
   5  -1   5      320.70      308.88      8.18 o
   6  -1   5      341.19      316.48     12.62 o
   7  -1   5        8.75        9.57      3.38 o
   8  -1   5       40.59       47.77      8.62 o
   9  -1   5        0.50       -4.00      3.96 o
  10  -1   5       49.43       44.27      9.09 o
 -13   0   5       75.56       69.02      7.64 o
 -12   0   5      184.36      200.25     10.38 o
 -11   0   5       35.52       25.57      6.96 o
 -10   0   5       61.85       58.95      5.39 o
  -9   0   5        2.08        2.02      3.23 o
  -8   0   5      397.11      392.98     10.19 o
  -7   0   5        4.21        2.49      2.06 o
  -6   0   5       43.44       51.39      3.54 o
  -5   0   5     2066.07     2094.19     19.44 o
  -4   0   5       72.02       85.30      1.63 o
  -3   0   5      735.09      709.66      6.10 o
  -2   0   5      569.26      567.80      5.99 o
  -1   0   5       74.18       69.84      2.15 o
   0   0   5      905.24      826.98      8.71 o
   1   0   5     2949.52     3052.14     29.68 o
   2   0   5       12.28        8.92      1.15 o
   3   0   5      135.87      140.57      3.09 o
   4   0   5        0.61       -2.05      1.36 o
   5   0   5      346.25      362.71      7.11 o
   6   0   5      433.27      440.06      9.47 o
   7   0   5       15.66       15.95      3.15 o
   8   0   5       63.86       61.96      6.27 o
   9   0   5        0.95        1.61      3.90 o
  10   0   5       11.73       14.89      4.92 o
 -13   1   5       18.35       17.97      5.48 o
 -12   1   5       44.94       50.43     10.63 o
 -11   1   5       17.18       24.87      4.90 o
 -10   1   5       36.02       42.20      4.71 o
  -9   1   5      117.35      109.74      6.40 o
  -8   1   5      515.49      523.03      9.26 o
  -7   1   5      166.40      198.07      5.85 o
  -6   1   5     1095.60     1111.24     14.09 o
  -5   1   5     1048.53     1134.15     10.46 o
  -4   1   5        2.46        7.98      1.05 o
  -3   1   5      328.23      282.37      3.00 o
  -2   1   5        0.19       -1.18      0.78 o
  -1   1   5     1571.57     1693.30     16.95 o
   0   1   5      356.89      372.28      3.91 o
   1   1   5        0.09        0.47      0.93 o
   2   1   5       17.07       20.89      1.44 o
   3   1   5        6.64        5.45      1.36 o
   4   1   5       74.36       82.72      3.58 o
   5   1   5       28.44       29.74      3.21 o
   6   1   5        6.85        7.58      2.87 o
   7   1   5       18.14       15.12      3.23 o
   8   1   5      132.32      145.03      6.37 o
   9   1   5        2.74        1.31      4.45 o
 -12   2   5        9.81        9.35      3.67 o
 -11   2   5      165.19      184.52      7.55 o
 -10   2   5        0.05       -3.84      3.21 o
  -9   2   5       17.82       21.08      2.73 o
  -8   2   5      794.55      798.40     13.64 o
  -7   2   5       20.53       24.29      2.30 o
  -6   2   5       19.33       16.50      2.20 o
  -5   2   5      721.04      662.66      8.13 o
  -4   2   5        3.69        1.54      1.00 o
  -3   2   5      778.66      781.01      7.58 o
  -2   2   5      108.58      109.63      2.46 o
  -1   2   5     1454.13     1521.26     14.57 o
   0   2   5        7.94        5.12      1.21 o
   1   2   5        1.09       -0.71      1.06 o
   2   2   5      123.28      163.87      3.74 o
   3   2   5      171.70      159.86      5.22 o
   4   2   5        0.12       -0.21      2.07 o
   5   2   5      362.95      353.09      8.38 o
   6   2   5       98.51      107.52      6.24 o
   7   2   5       88.12       86.36      5.11 o
   8   2   5        2.71        4.42      3.61 o
   9   2   5       10.16       10.97      3.67 o
 -12   3   5        2.15       10.69      3.78 o
 -11   3   5       41.74       37.43      4.43 o
 -10   3   5      662.42      627.54     14.73 o
  -9   3   5       59.87       61.60      4.46 o
  -8   3   5        8.47        2.30      2.72 o
  -7   3   5       16.38       12.99      2.41 o
  -6   3   5      391.88      368.36      7.75 o
  -5   3   5      214.32      267.66      4.66 o
  -4   3   5     1002.72      997.70     10.41 o
  -3   3   5      952.31      994.01     10.25 o
  -2   3   5       17.34       33.98      1.85 o
  -1   3   5      123.57       93.17      2.27 o
   0   3   5      101.19      138.16      3.44 o
   1   3   5     2374.81     2513.82     25.57 o
   2   3   5        8.08        7.65      1.61 o
   3   3   5      218.97      220.12      5.46 o
   4   3   5      175.88      195.53      5.48 o
   5   3   5        8.60        5.62      2.98 o
   6   3   5      193.97      179.95      6.43 o
   7   3   5       57.50       56.06      4.53 o
   8   3   5        2.53        6.12      5.09 o
   9   3   5        2.07       -4.86      3.24 o
 -12   4   5       70.41       78.64      8.06 o
 -11   4   5        8.46        7.20      8.06 o
 -10   4   5        6.56        4.70      3.11 o
  -9   4   5      619.23      609.09     12.19 o
  -8   4   5      826.29      798.13     14.13 o
  -7   4   5        5.88        2.47      2.42 o
  -6   4   5      207.22      197.32      5.75 o
  -5   4   5        0.94        1.17      1.60 o
  -4   4   5       38.49       42.98      2.07 o
  -3   4   5      104.43       92.94      2.62 o
  -2   4   5       81.12       86.13      2.85 o
  -1   4   5      125.79      115.65      2.73 o
   0   4   5       38.45       42.05      2.21 o
   1   4   5      675.79      668.87      9.40 o
   2   4   5      238.22      254.10      5.56 o
   3   4   5      429.33      444.42      7.76 o
   4   4   5      252.46      268.21      7.39 o
   5   4   5        6.69        4.86      2.98 o
   6   4   5       11.36        8.67      3.07 o
   7   4   5        2.42        4.27      4.47 o
   8   4   5       77.15       82.79      6.17 o
 -12   5   5       24.36       34.19     12.95 o
 -11   5   5        5.39        6.58      7.38 o
 -10   5   5      230.40      238.86      8.31 o
  -9   5   5       38.88       41.52      2.47 o
  -8   5   5       39.00       30.80      3.50 o
  -7   5   5       88.48       77.06      4.31 o
  -6   5   5      865.64      878.07     13.77 o
  -5   5   5      399.71      432.37      7.38 o
  -4   5   5       34.93       38.20      2.48 o
  -3   5   5      134.44      125.40      2.95 o
  -2   5   5      167.60      176.51      4.24 o
  -1   5   5      272.66      265.87      5.45 o
   0   5   5       39.66       38.76      2.51 o
   1   5   5       15.13        9.07      2.83 o
   2   5   5       48.83       36.52      3.91 o
   3   5   5       70.01       73.41      6.92 o
   4   5   5       64.88       55.38      4.31 o
   5   5   5      117.30      119.49      8.37 o
   6   5   5       28.09       24.79      4.93 o
   7   5   5        0.52       -4.20      3.33 o
   8   5   5       15.92       14.11      6.24 o
 -11   6   5       22.15       30.66     11.21 o
 -10   6   5      110.50      120.19      6.86 o
  -9   6   5       70.77       65.48     10.06 o
  -8   6   5        0.71       -0.84      2.68 o
  -7   6   5       68.63       58.82      4.42 o
  -6   6   5      334.54      327.02      9.38 o
  -5   6   5      465.10      444.68      7.90 o
  -4   6   5     1070.16     1017.98     13.55 o
  -3   6   5      729.04      700.76      9.02 o
  -2   6   5      129.74      153.93      5.15 o
  -1   6   5      122.76      131.82      4.74 o
   0   6   5        6.39        7.74      2.31 o
   1   6   5      203.45      196.23      6.42 o
   2   6   5       63.45       65.19      4.75 o
   3   6   5       11.39       14.93      5.80 o
   4   6   5        7.87        5.59      3.67 o
   5   6   5       17.15       16.40      4.79 o
   6   6   5        2.43       -3.59      4.17 o
   7   6   5       10.27        8.92      3.92 o
 -11   7   5        0.94        4.06      7.15 o
 -10   7   5       36.94       47.24      5.05 o
  -9   7   5        3.51        3.19      3.30 o
  -8   7   5       94.08       93.26     11.01 o
  -7   7   5      235.75      231.78      7.31 o
  -6   7   5       37.55       34.66      4.47 o
  -5   7   5        1.06        1.28      2.44 o
  -4   7   5      122.15      119.89      3.89 o
  -3   7   5      340.32      356.80      7.13 o
  -2   7   5      331.69      352.10      8.06 o
  -1   7   5      238.18      229.40      8.11 o
   0   7   5        2.83        1.62      3.12 o
   1   7   5       11.08        8.70      3.01 o
   2   7   5        0.76        0.22      3.03 o
   3   7   5      431.10      443.08     17.60 o
   4   7   5       10.53       15.31      4.90 o
   5   7   5       10.40       -0.86      9.28 o
   6   7   5       11.63        7.51      6.19 o
 -10   8   5       29.27       40.40     11.60 o
  -9   8   5        3.41        4.52      4.51 o
  -8   8   5        4.04        9.75      3.69 o
  -7   8   5       71.15       69.90      5.48 o
  -6   8   5       67.87       69.30      5.92 o
  -5   8   5        5.55       10.52      2.74 o
  -4   8   5        1.79       -0.13      1.97 o
  -3   8   5        1.88        2.04      2.50 o
  -2   8   5      406.81      375.37      9.52 o
  -1   8   5     1307.69     1260.86     20.50 o
   0   8   5       97.17      105.68      7.96 o
   1   8   5       16.62       18.51      3.20 o
   2   8   5       24.87       23.16      6.19 o
   3   8   5       99.97      101.31      8.31 o
   4   8   5        3.30        5.77      4.55 o
   5   8   5        2.45       -6.31      4.27 o
  -9   9   5        4.83        6.57      4.92 o
  -8   9   5       73.51       76.74      7.79 o
  -7   9   5        2.04       -0.70      3.66 o
  -6   9   5       26.69       20.23      4.04 o
  -5   9   5      177.20      174.07     10.68 o
  -4   9   5        0.23        1.82      2.74 o
  -3   9   5        0.78        5.73      3.48 o
  -2   9   5       43.86       32.22      4.05 o
  -1   9   5       10.17       10.46      4.28 o
   0   9   5        1.49       -2.99      4.78 o
   1   9   5        0.04        0.44      4.09 o
   2   9   5       11.35       12.77      3.94 o
   3   9   5       41.58       36.06      4.90 o
   4   9   5       16.06       12.64      5.99 o
  -8  10   5       21.09       22.74      5.72 o
  -7  10   5       17.25       18.78      5.60 o
  -6  10   5       81.41       95.74      8.61 o
  -5  10   5       25.97       29.64     14.11 o
  -4  10   5       65.47       81.98      7.93 o
  -3  10   5       33.16       28.94      6.00 o
  -2  10   5       12.29       11.41      5.19 o
  -1  10   5       16.07       12.80      5.05 o
   0  10   5        1.28       -1.68      5.61 o
   1  10   5       34.00       43.07      5.30 o
   2  10   5        0.74        1.91      3.79 o
   3  10   5        1.89       -3.81      4.18 o
  -6  11   5       51.62       62.11      7.76 o
  -5  11   5       17.54        9.31      5.28 o
  -4  11   5       20.66       31.12      6.42 o
  -3  11   5       30.87       38.20      6.66 o
  -2  11   5        6.70        7.47      5.17 o
  -1  11   5       65.20       88.09     16.24 o
   0  11   5        0.51        6.48      5.39 o
   1  11   5       30.46       27.78      5.20 o
  -4 -12   6        7.78        0.77      7.73 o
  -3 -12   6        0.05       -1.16      7.35 o
  -2 -12   6        0.31       -0.46      6.01 o
  -1 -12   6      122.52      132.84     22.62 o
   0 -12   6       30.28       29.93      7.14 o
   1 -12   6       10.97        6.91     10.83 o
   2 -12   6       12.45       15.85      8.51 o
   3 -12   6       11.00       12.31      5.28 o
  -6 -11   6        1.23       -3.48      6.96 o
  -5 -11   6        1.42        3.74      4.15 o
  -4 -11   6        1.56       -3.60      3.94 o
  -3 -11   6       28.18       22.97      4.30 o
  -2 -11   6        4.68        7.29      3.64 o
  -1 -11   6       89.47      101.81      6.53 o
   0 -11   6       51.10       56.53      4.28 o
   1 -11   6       26.70       29.50      4.52 o
   2 -11   6       39.34       36.50      5.15 o
   3 -11   6       62.79       74.62      9.20 o
   4 -11   6        0.70       -4.72      3.99 o
   5 -11   6       32.25       35.90      5.84 o
  -7 -10   6        3.20        2.36      4.46 o
  -6 -10   6       17.49       26.21      4.86 o
  -5 -10   6       47.18       53.70      4.15 o
  -4 -10   6       88.91       93.55      4.87 o
  -3 -10   6       11.93        7.70      2.82 o
  -2 -10   6        2.00       -2.44      3.45 o
  -1 -10   6       55.11       54.04      3.45 o
   0 -10   6       84.94       83.35      4.03 o
   1 -10   6        0.26        0.51      2.37 o
   2 -10   6        9.41       10.66      2.87 o
   3 -10   6        6.08        6.97      2.76 o
   4 -10   6       34.34       34.24      4.84 o
   5 -10   6        8.41       10.50      4.43 o
   6 -10   6       24.27       22.53      5.28 o
  -9  -9   6        4.72        0.00      6.96 o
  -8  -9   6        3.00        1.93      7.35 o
  -7  -9   6        9.67       12.65      3.42 o
  -6  -9   6       19.08       16.53      3.21 o
  -5  -9   6       23.02       24.45      3.23 o
  -4  -9   6       47.47       49.99      3.84 o
  -3  -9   6      266.85      287.16      7.06 o
  -2  -9   6       86.85       93.23      4.45 o
  -1  -9   6      191.70      194.16      5.22 o
   0  -9   6      129.10      132.77      4.44 o
   1  -9   6       96.76       98.72      4.55 o
   2  -9   6       38.57       35.13      3.14 o
   3  -9   6       12.82       11.94      4.26 o
   4  -9   6       29.39       30.33      3.35 o
   5  -9   6       74.30       63.70      4.71 o
   6  -9   6        0.10        4.80      3.81 o
   7  -9   6        8.88        2.78      4.51 o
  -9  -8   6       19.55       35.57      9.28 o
  -8  -8   6        2.04        6.11      5.39 o
  -7  -8   6        0.55       -0.79      3.33 o
  -6  -8   6       12.08       11.97      2.86 o
  -5  -8   6        5.77        3.25      2.46 o
  -4  -8   6      231.70      220.43      6.06 o
  -3  -8   6        7.59        5.10      2.28 o
  -2  -8   6       58.19       52.66      3.44 o
  -1  -8   6       15.47       14.75      2.17 o
   0  -8   6       90.25       86.72      3.25 o
   1  -8   6      705.37      710.10      9.31 o
   2  -8   6        3.69        4.37      2.23 o
   3  -8   6       34.71       32.46      2.76 o
   4  -8   6      139.02      139.54      5.08 o
   5  -8   6      289.72      288.58      7.04 o
   6  -8   6       19.01       14.92      3.35 o
   7  -8   6        0.31       -0.77      4.97 o
   8  -8   6       12.43        8.12      6.57 o
 -10  -7   6        0.42        0.00      6.96 o
  -9  -7   6        0.66        0.91     11.02 o
  -8  -7   6       21.37       22.98      3.69 o
  -7  -7   6       11.21        8.06      3.51 o
  -6  -7   6       59.88       65.32      5.06 o
  -5  -7   6       11.42       10.36      2.78 o
  -4  -7   6        1.52        1.16      1.96 o
  -3  -7   6       42.67       44.76      3.19 o
  -2  -7   6       36.07       31.24      2.30 o
  -1  -7   6      100.57       95.64      3.18 o
   0  -7   6        0.86        0.02      1.42 o
   1  -7   6      519.36      550.81      6.92 o
   2  -7   6       73.65       84.06      3.04 o
   3  -7   6      199.69      194.21      5.14 o
   4  -7   6        2.34       -2.58      1.93 o
   5  -7   6       65.18       59.58      4.20 o
   6  -7   6        6.93        6.76      3.85 o
   7  -7   6        5.36        2.96      3.48 o
   8  -7   6        1.40       12.37      6.96 o
 -11  -6   6        2.27       -0.56      4.07 o
 -10  -6   6        0.23       -3.09      3.90 o
  -9  -6   6        0.11       -1.12      3.47 o
  -8  -6   6       12.92       12.46      2.92 o
  -7  -6   6        7.03       10.64      4.86 o
  -6  -6   6     1774.99     1736.15     29.19 o
  -5  -6   6      133.60      137.26      4.28 o
  -4  -6   6       43.11       47.66      2.47 o
  -3  -6   6       13.76       16.22      1.71 o
  -2  -6   6        6.51        6.94      1.35 o
  -1  -6   6      107.63      108.76      2.66 o
   0  -6   6        0.25       -1.18      1.11 o
   1  -6   6      139.80      154.83      3.41 o
   2  -6   6      148.42      152.92      3.55 o
   3  -6   6       25.73       27.16      2.22 o
   4  -6   6      115.81      124.09      4.64 o
   5  -6   6      120.96      118.80      4.52 o
   6  -6   6        0.01        1.09      2.70 o
   7  -6   6        3.37        4.10      3.49 o
   8  -6   6        0.26       -1.39      5.02 o
   9  -6   6       22.58       36.35      8.51 o
 -11  -5   6       89.61       85.38      7.49 o
 -10  -5   6       71.20       76.43      6.09 o
  -9  -5   6      176.27      175.06      7.71 o
  -8  -5   6      112.54      115.27      4.10 o
  -7  -5   6      174.62      160.00      6.70 o
  -6  -5   6      505.99      495.67      9.53 o
  -5  -5   6      344.16      345.12      6.38 o
  -4  -5   6      643.22      653.05      8.52 o
  -3  -5   6      278.40      286.19      4.62 o
  -2  -5   6      860.39      851.86      8.80 o
  -1  -5   6      136.46      116.75      2.55 o
   0  -5   6      716.12      738.31      8.17 o
   1  -5   6      119.33      124.31      3.07 o
   2  -5   6      201.77      196.14      5.13 o
   3  -5   6      122.03      110.27      3.56 o
   4  -5   6        4.38        4.46      1.93 o
   5  -5   6        0.07        0.87      2.43 o
   6  -5   6       50.69       41.73      7.87 o
   7  -5   6      154.66      186.04     10.51 o
   8  -5   6       63.62       56.57      5.31 o
   9  -5   6        1.96       -2.32      5.80 o
 -12  -4   6        2.54        4.98      4.73 o
 -11  -4   6        6.25        6.81      7.73 o
 -10  -4   6        6.67        8.86      3.78 o
  -9  -4   6       50.83       54.34      5.10 o
  -8  -4   6      138.26      125.21      6.44 o
  -7  -4   6      159.99      161.11      5.43 o
  -6  -4   6        5.36        9.01      3.68 o
  -5  -4   6      312.39      310.19      5.14 o
  -4  -4   6     4418.92     4365.02     41.48 o
  -3  -4   6     1247.56     1258.31     12.79 o
  -2  -4   6       48.75       49.17      1.89 o
  -1  -4   6      216.07      211.54      3.49 o
   0  -4   6      115.16      123.34      3.00 o
   1  -4   6      126.48      100.15      3.05 o
   2  -4   6      391.29      411.41      5.92 o
   3  -4   6      831.66      811.98     10.17 o
   4  -4   6        0.10        1.03      2.38 o
   5  -4   6       60.69       58.96      3.72 o
   6  -4   6       18.43       18.28      3.52 o
   7  -4   6       11.93        4.00      3.98 o
   8  -4   6       16.11       25.69      6.69 o
   9  -4   6       10.37       10.83      6.19 o
 -12  -3   6       41.56       37.71      7.73 o
 -11  -3   6       19.87       14.69      7.35 o
 -10  -3   6        8.21        2.24      3.36 o
  -9  -3   6      131.17      147.21      8.81 o
  -8  -3   6        4.55        4.64      3.38 o
  -7  -3   6       20.34       19.95      2.79 o
  -6  -3   6      351.41      344.98      5.70 o
  -5  -3   6       67.71       75.00      2.28 o
  -4  -3   6      154.87      150.53      2.68 o
  -3  -3   6      154.65      140.38      2.50 o
  -2  -3   6      147.50      134.14      2.43 o
  -1  -3   6       86.40       80.19      3.20 o
   0  -3   6       20.58       18.98      1.35 o
   1  -3   6       25.13       15.38      1.48 o
   2  -3   6      765.77      844.73      9.85 o
   3  -3   6      109.79      115.09      3.93 o
   4  -3   6      107.64       95.52      3.41 o
   5  -3   6      678.22      659.16     14.06 o
   6  -3   6       47.68       45.81      4.35 o
   7  -3   6      131.10      131.93      6.55 o
   8  -3   6      107.44      113.08      6.79 o
   9  -3   6        0.07        3.87      5.80 o
 -12  -2   6        2.85        1.22      5.99 o
 -11  -2   6       18.57       29.05      5.80 o
 -10  -2   6      108.48       92.80      6.09 o
  -9  -2   6      150.96      138.98     11.72 o
  -8  -2   6      170.55      153.65      8.90 o
  -7  -2   6        0.77       -1.78      2.05 o
  -6  -2   6       67.25       57.73      2.40 o
  -5  -2   6       39.05       31.48      1.35 o
  -4  -2   6        9.63       13.47      0.94 o
  -3  -2   6      105.49      124.18      2.51 o
  -2  -2   6      174.77      182.14      2.93 o
  -1  -2   6       13.32        6.21      3.09 o
   0  -2   6     1132.84     1115.81     14.85 o
   1  -2   6      234.75      243.19      4.65 o
   2  -2   6       99.08      115.61      3.11 o
   3  -2   6      202.56      212.52      3.95 o
   4  -2   6        0.29        1.72      1.73 o
   5  -2   6      470.59      473.51      9.40 o
   6  -2   6        0.93        1.97      3.03 o
   7  -2   6       88.02       82.36      5.47 o
   8  -2   6       33.93       28.61      7.29 o
   9  -2   6        0.33       -3.87      5.03 o
 -12  -1   6        0.18        0.74      4.18 o
 -11  -1   6      131.24      153.54      8.28 o
 -10  -1   6        0.07       -3.41      3.09 o
  -9  -1   6      287.62      281.69      8.87 o
  -8  -1   6      689.46      675.76     14.38 o
  -7  -1   6      183.72      200.91      6.25 o
  -6  -1   6        4.68        0.22      1.28 o
  -5  -1   6      635.46      632.90      7.91 o
  -4  -1   6     1799.77     1795.75     15.24 o
  -3  -1   6      693.50      701.97      8.03 o
  -2  -1   6       43.61       45.89      1.28 o
  -1  -1   6     3311.09     3317.47     58.78 o
   0  -1   6      976.72      942.14     11.57 o
   1  -1   6      619.90      640.23      8.73 o
   2  -1   6        6.85        5.14      1.18 o
   3  -1   6       24.15       20.72      1.59 o
   4  -1   6       66.50       66.94      3.54 o
   5  -1   6        1.28       -1.47      2.17 o
   6  -1   6       38.29       30.44      4.58 o
   7  -1   6        6.62        8.56      3.49 o
   8  -1   6        0.61        0.59      3.97 o
   9  -1   6       52.11       47.11      6.02 o
 -13   0   6      106.52      125.14      9.41 o
 -12   0   6        8.22        9.73      4.51 o
 -11   0   6       66.49       59.71      5.79 o
 -10   0   6      101.32      102.04      6.17 o
  -9   0   6        0.17       -3.69      5.15 o
  -8   0   6       24.30       27.92      4.45 o
  -7   0   6      420.49      412.97      8.42 o
  -6   0   6      822.31      831.72      9.19 o
  -5   0   6      217.74      212.37      3.11 o
  -4   0   6      603.12      562.59      6.24 o
  -3   0   6      216.20      217.28      3.57 o
  -2   0   6       30.85       27.21      1.15 o
  -1   0   6     1777.82     1730.49     20.25 o
   0   0   6       13.78       14.32      1.38 o
   1   0   6     1195.20     1104.73     12.53 o
   2   0   6      558.38      561.58      6.81 o
   3   0   6      575.76      560.05      7.19 o
   4   0   6        3.07       -0.16      1.66 o
   5   0   6      147.86      151.52      4.87 o
   6   0   6       42.68       43.38      3.87 o
   7   0   6        2.75        5.06      2.92 o
   8   0   6        8.22        1.88      3.64 o
   9   0   6        9.60        8.34      4.51 o
 -13   1   6        0.75        0.00      6.38 o
 -12   1   6      108.93      100.10      8.15 o
 -11   1   6       33.13       29.51      5.19 o
 -10   1   6       63.35       52.91      5.01 o
  -9   1   6       54.23       47.65      4.57 o
  -8   1   6       11.51        8.89      2.47 o
  -7   1   6      373.12      379.56      5.26 o
  -6   1   6        1.47        0.42      0.96 o
  -5   1   6       41.78       43.39      1.70 o
  -4   1   6     1242.12     1284.75     13.14 o
  -3   1   6      170.28      172.18      4.35 o
  -2   1   6     1802.63     1769.43     17.40 o
  -1   1   6     1973.81     2095.98     24.45 o
   0   1   6      152.08      149.38      3.11 o
   1   1   6     1182.17     1093.06     11.70 o
   2   1   6       48.15       53.81      2.30 o
   3   1   6       82.07       77.91      4.03 o
   4   1   6       92.26       90.32      3.70 o
   5   1   6      263.33      262.92      6.50 o
   6   1   6      160.40      158.88      6.14 o
   7   1   6       70.64       73.50      5.86 o
   8   1   6       29.23       36.77      4.52 o
   9   1   6        2.67       11.99      6.19 o
 -12   2   6       23.50       25.18      7.12 o
 -11   2   6       71.62       70.85      5.24 o
 -10   2   6       18.00       24.84      3.30 o
  -9   2   6      362.46      325.70     16.28 o
  -8   2   6        0.12        0.75      2.39 o
  -7   2   6      347.73      344.85      5.79 o
  -6   2   6      219.24      221.55      4.76 o
  -5   2   6      546.32      574.04      7.10 o
  -4   2   6      466.15      494.96      5.66 o
  -3   2   6        0.07        2.05      1.56 o
  -2   2   6      543.91      499.00      6.01 o
  -1   2   6      180.87      173.01      4.43 o
   0   2   6      138.12      131.73      2.86 o
   1   2   6      147.81      142.77      3.16 o
   2   2   6      274.58      265.54      4.55 o
   3   2   6       22.29       23.62      2.14 o
   4   2   6       56.17       58.42      4.49 o
   5   2   6      931.45      951.54     20.26 o
   6   2   6        0.55        3.26      3.74 o
   7   2   6       72.26       69.88      4.84 o
   8   2   6       37.89       33.93      4.52 o
   9   2   6        0.01       -5.22      3.55 o
 -12   3   6        0.32       -0.27      3.39 o
 -11   3   6       63.72       64.15     10.02 o
 -10   3   6       26.71       33.54      4.66 o
  -9   3   6      256.90      238.52     11.16 o
  -8   3   6      171.44      156.24      5.62 o
  -7   3   6        0.16       -3.02      2.17 o
  -6   3   6      433.85      418.71      7.39 o
  -5   3   6      388.00      411.15      5.83 o
  -4   3   6     1003.87     1055.47     10.80 o
  -3   3   6       12.64       11.46      1.58 o
  -2   3   6      671.21      686.60      8.11 o
  -1   3   6      182.49      182.84      3.49 o
   0   3   6      218.34      254.60      5.15 o
   1   3   6       81.20       89.90      3.02 o
   2   3   6       10.93       14.14      2.05 o
   3   3   6       12.33       14.25      2.51 o
   4   3   6        1.56       -0.84      3.35 o
   5   3   6      111.58      121.17      8.09 o
   6   3   6       24.92       25.38      3.65 o
   7   3   6      166.04      172.39      7.44 o
   8   3   6       11.10       16.05      4.01 o
 -12   4   6       22.92       36.40      4.75 o
 -11   4   6       24.95       31.43      4.23 o
 -10   4   6       53.56       61.72      4.59 o
  -9   4   6      416.25      413.67     11.09 o
  -8   4   6      680.01      660.91     16.07 o
  -7   4   6       56.65       46.19      3.75 o
  -6   4   6      412.64      415.68      7.80 o
  -5   4   6       63.34       54.61      2.68 o
  -4   4   6      166.40      141.43      3.41 o
  -3   4   6     1015.29     1056.48     14.28 o
  -2   4   6       91.66       90.71      2.70 o
  -1   4   6      161.90      139.90      3.41 o
   0   4   6      377.89      383.41      7.18 o
   1   4   6      154.82      143.82      5.18 o
   2   4   6       72.12       74.11      4.46 o
   3   4   6       68.79       80.17      5.58 o
   4   4   6       81.32       80.63      4.73 o
   5   4   6       48.60       53.40      4.37 o
   6   4   6       12.46        8.30      3.33 o
   7   4   6      135.22      122.03      7.53 o
   8   4   6        6.59        6.41      3.74 o
 -12   5   6        0.41       -5.41      5.41 o
 -11   5   6       90.30       89.77      6.12 o
 -10   5   6       18.02       18.33      3.69 o
  -9   5   6      183.54      148.16      8.54 o
  -8   5   6      656.99      665.84     12.76 o
  -7   5   6        1.58       -2.00      2.72 o
  -6   5   6        5.43        4.50      2.35 o
  -5   5   6      108.18      112.88      4.25 o
  -4   5   6      454.94      450.54     10.52 o
  -3   5   6        4.36        1.57      2.16 o
  -2   5   6        3.75        1.09      2.01 o
  -1   5   6        6.78        7.58      2.07 o
   0   5   6      512.11      519.01      8.82 o
   1   5   6       23.02       18.44      3.42 o
   2   5   6       98.98      105.53      9.12 o
   3   5   6      208.01      218.67      8.37 o
   4   5   6       19.40       14.91      3.17 o
   5   5   6        3.56        4.18      2.87 o
   6   5   6       30.08       37.44      4.74 o
   7   5   6       63.17       67.73      8.49 o
 -11   6   6       90.10      101.82      6.57 o
 -10   6   6       37.11       36.54      4.41 o
  -9   6   6        3.24        2.60      3.18 o
  -8   6   6       32.82       30.91      3.64 o
  -7   6   6      357.77      335.24     11.33 o
  -6   6   6      107.06       99.93      4.41 o
  -5   6   6      395.88      398.94      7.88 o
  -4   6   6      486.91      473.13      7.96 o
  -3   6   6      290.08      291.67      5.72 o
  -2   6   6      143.01      140.34      5.00 o
  -1   6   6      108.78      116.65      6.70 o
   0   6   6        0.10       -2.35      2.34 o
   1   6   6      318.98      331.76     11.03 o
   2   6   6       33.03       36.53      4.87 o
   3   6   6       94.77       99.31      6.43 o
   4   6   6       82.75       80.00      6.21 o
   5   6   6        7.89       11.53      3.67 o
   6   6   6       17.90       17.00      4.74 o
   7   6   6       19.68       30.17      8.12 o
 -11   7   6       90.92      118.34     12.57 o
 -10   7   6       72.48       70.57      5.78 o
  -9   7   6       48.88       61.01      8.13 o
  -8   7   6        0.30        3.43      3.06 o
  -7   7   6        2.73        2.37      2.76 o
  -6   7   6      158.43      141.79      5.15 o
  -5   7   6       48.39       44.66      4.08 o
  -4   7   6      111.61      112.31      3.75 o
  -3   7   6       21.54       26.55      2.68 o
  -2   7   6       66.79       60.01      4.21 o
  -1   7   6       18.59       23.81      3.21 o
   0   7   6        0.14       -1.36      2.61 o
   1   7   6        3.78        3.40      2.65 o
   2   7   6       10.62       11.44      3.52 o
   3   7   6       37.61       34.98      4.97 o
   4   7   6        9.44        3.62      4.64 o
   5   7   6       10.78       13.10      4.83 o
   6   7   6        1.08       -6.00     11.79 o
 -10   8   6        8.46       15.27      5.47 o
  -9   8   6       25.36       33.69      5.94 o
  -8   8   6      170.91      178.91      7.72 o
  -7   8   6      127.14      135.24      5.90 o
  -6   8   6       11.22       16.33      3.51 o
  -5   8   6        0.05       -3.36      2.24 o
  -4   8   6      173.16      162.67      8.09 o
  -3   8   6       14.84       17.80      3.50 o
  -2   8   6      119.44      112.93     10.72 o
  -1   8   6      272.36      308.58      7.58 o
   0   8   6       23.11       11.89      3.06 o
   1   8   6       13.23        9.14      4.43 o
   2   8   6      155.19      162.43     11.86 o
   3   8   6       20.54       27.23      5.56 o
   4   8   6        1.08       -3.55      4.07 o
   5   8   6       11.65       11.99      5.80 o
  -9   9   6       18.22       26.15      6.02 o
  -8   9   6       18.33       14.98      5.33 o
  -7   9   6        5.92       12.55      3.81 o
  -6   9   6       81.03       78.61     12.97 o
  -5   9   6        9.52       10.30      3.68 o
  -4   9   6      152.47      155.88      9.70 o
  -3   9   6       32.49       27.39      5.72 o
  -2   9   6       78.46       80.59      7.52 o
  -1   9   6        3.79       -4.25      4.37 o
   0   9   6       84.37       73.89      5.80 o
   1   9   6       20.77       19.29      4.12 o
   2   9   6        6.51        4.48      3.84 o
   3   9   6       21.10       22.23      4.75 o
  -7  10   6        0.00        1.70      4.90 o
  -6  10   6        2.70        1.00      4.51 o
  -5  10   6        8.73        3.02      4.78 o
  -4  10   6        6.92       11.60      5.19 o
  -3  10   6       10.84       17.19      5.60 o
  -2  10   6        0.28        7.29      5.17 o
  -1  10   6       33.63       19.27      5.60 o
   0  10   6       23.42       30.27      4.74 o
   1  10   6        0.30        3.86      5.47 o
   2  10   6        1.99        0.58      3.81 o
  -5  11   6        0.43       -0.78      5.05 o
  -4  11   6        0.01       -2.11      4.78 o
  -3  11   6        4.48        4.25      5.28 o
  -2  11   6        0.70       -0.22      5.01 o
  -1  11   6        0.59       -7.40      5.05 o
  -4 -12   7       34.34       19.33      9.28 o
  -3 -12   7        0.39        0.52      5.93 o
  -2 -12   7        3.39       -3.20      5.57 o
  -1 -12   7        4.70       -6.54      5.65 o
   0 -12   7        9.40        6.67      5.56 o
   1 -12   7       36.52       42.26      6.25 o
   2 -12   7        0.03        0.63      4.46 o
  -6 -11   7        2.16       -8.12      6.96 o
  -5 -11   7       11.66       15.88     13.15 o
  -4 -11   7      113.36      112.77      8.01 o
  -3 -11   7       12.13        3.85      4.89 o
  -2 -11   7        7.64       15.39      5.20 o
  -1 -11   7       11.23       11.23      3.77 o
   0 -11   7       10.66        6.46      4.97 o
   1 -11   7        0.80        0.40      3.13 o
   2 -11   7       35.19       44.63     11.54 o
   3 -11   7        1.04        6.01      4.31 o
   4 -11   7       40.62       39.35      5.40 o
  -7 -10   7        9.58        6.80      9.28 o
  -6 -10   7        2.29        3.70      5.51 o
  -5 -10   7       19.10       23.31      3.72 o
  -4 -10   7        3.94        9.16      2.92 o
  -3 -10   7       18.68       23.83      3.27 o
  -2 -10   7       21.89       18.80      3.06 o
  -1 -10   7       32.25       32.41      2.93 o
   0 -10   7        1.28        1.45      2.08 o
   1 -10   7       51.07       50.03      3.32 o
   2 -10   7      764.68      779.16     18.75 o
   3 -10   7       96.35      109.38      5.83 o
   4 -10   7       10.70       13.30      4.31 o
   5 -10   7       62.34       67.53      6.09 o
   6 -10   7        0.29        2.57      4.46 o
  -9  -9   7        2.73       -5.41      6.96 o
  -8  -9   7       19.10        8.02      7.54 o
  -7  -9   7        3.27        4.08      2.78 o
  -6  -9   7       10.25        4.82      2.70 o
  -5  -9   7       62.28       53.22      3.69 o
  -4  -9   7        2.93        2.67      2.62 o
  -3  -9   7      242.46      244.81      6.40 o
  -2  -9   7       25.02       17.56      2.81 o
  -1  -9   7       17.77       18.98      2.47 o
   0  -9   7      178.88      177.60      6.07 o
   1  -9   7       86.91       82.31      3.61 o
   2  -9   7        3.40        4.49      2.35 o
   3  -9   7       17.46       18.69      2.86 o
   4  -9   7       84.05       85.37      5.42 o
   5  -9   7      158.05      155.45      8.06 o
   6  -9   7        5.29       16.22      4.55 o
  -9  -8   7       49.19       39.83      9.28 o
  -8  -8   7       70.11       50.77      5.25 o
  -7  -8   7       36.90       41.80      4.01 o
  -6  -8   7        0.19        1.28      2.45 o
  -5  -8   7       18.85       13.77      2.79 o
  -4  -8   7       99.58      112.23      4.08 o
  -3  -8   7       23.79       21.89      2.73 o
  -2  -8   7       26.87       25.88      2.55 o
  -1  -8   7        8.49        9.97      1.76 o
   0  -8   7       56.79       63.64      2.92 o
   1  -8   7        0.65        2.61      1.78 o
   2  -8   7        1.58       -2.14      1.94 o
   3  -8   7       17.93       27.73      2.58 o
   4  -8   7      527.28      526.29      9.47 o
   5  -8   7       98.28      103.94      5.59 o
   6  -8   7       17.51       18.95      4.45 o
   7  -8   7       33.08       66.04      7.79 o
 -10  -7   7        0.47       -9.28      6.19 o
  -9  -7   7       32.82       42.90      5.09 o
  -8  -7   7       77.94       77.34      5.71 o
  -7  -7   7        0.03        4.86      3.06 o
  -6  -7   7      146.62      161.55      5.70 o
  -5  -7   7      399.52      389.02      7.61 o
  -4  -7   7        0.59       -1.87      1.91 o
  -3  -7   7       21.77       21.86      1.97 o
  -2  -7   7      512.30      516.62      6.46 o
  -1  -7   7       10.98        7.81      1.42 o
   0  -7   7       57.27       60.43      2.24 o
   1  -7   7       33.59       33.41      2.02 o
   2  -7   7        0.61       -1.13      1.59 o
   3  -7   7       11.83       14.13      2.21 o
   4  -7   7       10.58       12.72      2.24 o
   5  -7   7       68.73       49.71      3.88 o
   6  -7   7        3.45        9.75      5.02 o
   7  -7   7       17.98        8.78      5.44 o
   8  -7   7        2.06        4.64      6.19 o
 -11  -6   7       22.21       27.27      5.39 o
 -10  -6   7        0.02       -2.81      3.41 o
  -9  -6   7        0.20        6.70      5.56 o
  -8  -6   7        0.77        1.59      1.97 o
  -7  -6   7      331.09      336.59     11.53 o
  -6  -6   7      739.40      675.75     12.08 o
  -5  -6   7       37.77       35.42      2.65 o
  -4  -6   7      134.50      151.54      3.66 o
  -3  -6   7        3.93        1.08      1.36 o
  -2  -6   7      326.87      315.08      4.80 o
  -1  -6   7        1.80        0.91      1.11 o
   0  -6   7      397.92      418.94     10.07 o
   1  -6   7       55.53       52.78      1.95 o
   2  -6   7       22.58       21.09      2.04 o
   3  -6   7       22.68       19.26      2.01 o
   4  -6   7      177.64      176.60      4.97 o
   5  -6   7       53.03       58.84      3.45 o
   6  -6   7        2.19       -3.22      2.65 o
   7  -6   7      161.00      187.42     10.31 o
   8  -6   7        4.16        9.41     12.37 o
 -11  -5   7        4.58        8.15      4.73 o
 -10  -5   7        1.23       -0.26      3.39 o
  -9  -5   7      177.90      170.40      7.59 o
  -8  -5   7        0.15       -4.16      3.11 o
  -7  -5   7       63.66       63.40      5.06 o
  -6  -5   7       16.50       17.99      2.52 o
  -5  -5   7      229.70      224.68      4.39 o
  -4  -5   7      328.91      319.33      5.77 o
  -3  -5   7      918.23     1008.87     10.10 o
  -2  -5   7        3.78       -0.10      1.41 o
  -1  -5   7      196.37      186.86      4.07 o
   0  -5   7      962.12      987.25     12.81 o
   1  -5   7      131.52      124.13      3.70 o
   2  -5   7      170.07      163.37      3.74 o
   3  -5   7       42.16       32.20      3.82 o
   4  -5   7       98.18       89.80      3.23 o
   5  -5   7      402.57      392.20      7.58 o
   6  -5   7       15.29       11.61      3.13 o
   7  -5   7      214.64      226.88     15.47 o
   8  -5   7        0.62        8.18      5.21 o
 -12  -4   7       32.98       41.39     11.79 o
 -11  -4   7       80.78       91.28      7.49 o
 -10  -4   7       11.14        9.60      3.75 o
  -9  -4   7       98.30       99.22      6.13 o
  -8  -4   7      527.86      527.69     23.08 o
  -7  -4   7      123.35      113.82      4.77 o
  -6  -4   7        0.31        1.18      1.79 o
  -5  -4   7      242.91      231.36      4.97 o
  -4  -4   7        7.09        9.42      1.21 o
  -3  -4   7       10.42        7.26      1.19 o
  -2  -4   7     1082.20     1110.83     11.51 o
  -1  -4   7       27.96       22.01      2.39 o
   0  -4   7        5.02        6.15      1.32 o
   1  -4   7       26.94       30.73      2.03 o
   2  -4   7       67.85       69.38      3.18 o
   3  -4   7      167.56      159.08      4.02 o
   4  -4   7      223.64      226.50      5.04 o
   5  -4   7        1.36       -2.46      2.24 o
   6  -4   7        5.68        9.19      3.01 o
   7  -4   7       30.73       33.65      4.35 o
   8  -4   7       30.93       34.29      6.43 o
   9  -4   7       61.17       48.72      9.28 o
 -12  -3   7       17.68       26.16      7.54 o
 -11  -3   7        6.14        3.01      3.71 o
 -10  -3   7        1.70        3.67      3.51 o
  -9  -3   7      546.19      547.94     13.03 o
  -8  -3   7       72.93       63.77      4.75 o
  -7  -3   7        0.39       -0.70      3.44 o
  -6  -3   7      421.49      427.67      5.67 o
  -5  -3   7      146.85      162.99      2.94 o
  -4  -3   7       36.94       38.39      2.13 o
  -3  -3   7       11.97       17.48      1.21 o
  -2  -3   7       37.50       43.30      1.71 o
  -1  -3   7       16.87       12.94      1.04 o
   0  -3   7        2.82        1.33      1.05 o
   1  -3   7       19.25       19.47      1.84 o
   2  -3   7       28.97       34.87      2.70 o
   3  -3   7       32.97       35.34      3.28 o
   4  -3   7       58.10       55.24      2.75 o
   5  -3   7        1.01        3.25      2.39 o
   6  -3   7        2.35        1.08      5.36 o
   7  -3   7       93.06       88.49      5.74 o
   8  -3   7        0.71        2.64      4.46 o
   9  -3   7        0.26        0.39      5.80 o
 -12  -2   7        1.84       -5.57      3.71 o
 -11  -2   7       10.01        9.06      3.86 o
 -10  -2   7        6.47       10.79      6.19 o
  -9  -2   7      126.98      129.37     11.08 o
  -8  -2   7        2.80        3.99      2.45 o
  -7  -2   7        0.52       -2.19      1.75 o
  -6  -2   7       25.40       27.20      1.84 o
  -5  -2   7      313.72      297.31      4.08 o
  -4  -2   7        9.15       12.95      1.36 o
  -3  -2   7        2.72        0.76      0.97 o
  -2  -2   7      788.37      715.15     11.41 o
  -1  -2   7      660.08      673.05     13.82 o
   0  -2   7     1042.56     1029.56     14.00 o
   1  -2   7      121.67      124.05      3.96 o
   2  -2   7       13.98       13.59      2.21 o
   3  -2   7      263.48      249.40      6.08 o
   4  -2   7      566.88      583.49      8.91 o
   5  -2   7       86.55       79.84      4.15 o
   6  -2   7       47.91       53.60      4.40 o
   7  -2   7        8.09        4.77      3.25 o
   8  -2   7        2.14        7.41      4.86 o
   9  -2   7        6.02       17.79      6.96 o
 -12  -1   7        0.67       -0.17      3.80 o
 -11  -1   7      159.45      154.49      7.74 o
 -10  -1   7        7.38       10.06      3.59 o
  -9  -1   7        1.62        0.26      2.90 o
  -8  -1   7       10.51       11.35      2.22 o
  -7  -1   7        0.57        0.79      1.59 o
  -6  -1   7       30.32       29.23      2.05 o
  -5  -1   7       48.49       41.65      1.43 o
  -4  -1   7      563.34      529.21      6.60 o
  -3  -1   7       10.56       16.50      1.21 o
  -2  -1   7      569.96      569.99      8.65 o
  -1  -1   7     4172.09     4117.96    113.68 o
   0  -1   7      458.24      449.32      6.44 o
   1  -1   7     1591.79     1528.62     18.68 o
   2  -1   7      202.93      194.60      4.86 o
   3  -1   7      218.83      211.56      4.09 o
   4  -1   7        2.29        0.58      1.76 o
   5  -1   7      313.13      326.98      6.98 o
   6  -1   7      174.31      159.23      6.63 o
   7  -1   7       18.16       15.43      3.75 o
   8  -1   7       32.21       29.06      5.85 o
   9  -1   7        5.78       13.53      6.96 o
 -12   0   7        4.57        1.42      4.07 o
 -11   0   7      262.27      250.79      9.20 o
 -10   0   7      111.95      108.72      6.36 o
  -9   0   7       52.55       54.92      5.01 o
  -8   0   7      209.72      207.23      5.07 o
  -7   0   7        1.73        2.25      1.43 o
  -6   0   7      360.88      386.63      4.69 o
  -5   0   7      107.79      112.03      2.28 o
  -4   0   7      148.39      149.76      3.27 o
  -3   0   7      100.08      107.32      2.49 o
  -2   0   7      542.11      569.05     14.63 o
  -1   0   7       43.95       44.31      1.92 o
   0   0   7     6529.02     6755.14     75.71 o
   1   0   7      127.34      134.66      3.68 o
   2   0   7      271.83      258.53      4.86 o
   3   0   7      441.41      408.26      6.33 o
   4   0   7        9.12        8.17      2.06 o
   5   0   7      253.46      251.72      7.81 o
   6   0   7        3.62        4.92      2.72 o
   7   0   7        0.06       -2.12      2.60 o
   8   0   7        1.60        4.00      4.50 o
 -12   1   7        4.34       -3.09      4.28 o
 -11   1   7       19.65       12.02      2.97 o
 -10   1   7       81.23       81.86      4.56 o
  -9   1   7       82.89       81.89      3.52 o
  -8   1   7        0.28       -0.41      1.64 o
  -7   1   7       19.36       14.69      1.35 o
  -6   1   7        0.05       -0.21      1.18 o
  -5   1   7       76.94       72.04      2.13 o
  -4   1   7      264.97      259.13      4.02 o
  -3   1   7      380.50      344.79      4.23 o
  -2   1   7      317.31      332.60      4.88 o
  -1   1   7      390.02      461.95      7.99 o
   0   1   7      260.29      260.09      5.00 o
   1   1   7       92.42       90.71      3.80 o
   2   1   7        0.22       -1.72      1.44 o
   3   1   7       12.44        9.51      1.90 o
   4   1   7       18.78       24.20      2.82 o
   5   1   7       84.24       89.26      4.67 o
   6   1   7        5.42        1.85      2.72 o
   7   1   7        2.17       -3.88      2.59 o
   8   1   7       20.35       17.54      8.12 o
 -12   2   7        3.33        2.50      3.08 o
 -11   2   7        0.54        0.18      2.81 o
 -10   2   7        0.27        0.17      1.54 o
  -9   2   7      173.20      164.95      3.80 o
  -8   2   7        2.75        4.05      2.71 o
  -7   2   7      103.62      102.74      3.26 o
  -6   2   7      141.04      142.20      3.31 o
  -5   2   7        1.24        0.43      1.42 o
  -4   2   7      190.01      187.61      3.09 o
  -3   2   7      256.85      262.13      3.90 o
  -2   2   7      734.55      725.92      8.21 o
  -1   2   7      396.61      401.36      7.42 o
   0   2   7       23.63       26.68      1.77 o
   1   2   7      146.58      155.57      3.61 o
   2   2   7      218.09      206.89      4.44 o
   3   2   7      231.63      206.36      5.44 o
   4   2   7       39.08       34.88      4.52 o
   5   2   7      120.82      103.30      5.11 o
   6   2   7       41.00       36.08      4.63 o
   7   2   7       35.79       42.03      4.35 o
   8   2   7       17.62       19.30      7.73 o
 -12   3   7        0.82        2.20      3.62 o
 -11   3   7       71.63       72.57      5.32 o
 -10   3   7       28.81       23.00      3.38 o
  -9   3   7      304.78      286.14      7.62 o
  -8   3   7       60.26       58.51      3.83 o
  -7   3   7      367.01      388.85      8.21 o
  -6   3   7       67.19       70.75      4.29 o
  -5   3   7       95.45       98.46      2.65 o
  -4   3   7      100.38       96.92      4.18 o
  -3   3   7       88.42       91.20      2.89 o
  -2   3   7      222.71      247.91      4.14 o
  -1   3   7      411.81      404.68      6.13 o
   0   3   7      254.79      254.76      5.74 o
   1   3   7       27.45       38.55      2.39 o
   2   3   7      249.38      276.44      6.84 o
   3   3   7       12.75       13.07      2.62 o
   4   3   7       86.78       86.86      4.80 o
   5   3   7       32.40       40.35      3.95 o
   6   3   7       13.15       10.62      3.39 o
   7   3   7       76.73       79.77      5.94 o
   8   3   7        0.08       -1.86      4.23 o
 -12   4   7        6.67        5.77      3.52 o
 -11   4   7      127.13      148.14     12.04 o
 -10   4   7       17.74       20.82      5.25 o
  -9   4   7       48.58       47.28      5.47 o
  -8   4   7      226.94      226.69      7.89 o
  -7   4   7        9.83        9.30      2.76 o
  -6   4   7       87.15       90.01      3.95 o
  -5   4   7      112.76      110.21      3.45 o
  -4   4   7      898.06      921.34     11.85 o
  -3   4   7       77.05       70.58      3.03 o
  -2   4   7       14.71       13.53      1.76 o
  -1   4   7       38.26       37.48      2.25 o
   0   4   7      332.24      336.09     19.25 o
   1   4   7       22.62       15.79      3.02 o
   2   4   7      495.78      496.99      9.13 o
   3   4   7       42.35       36.26      3.70 o
   4   4   7        0.02       -1.64      2.72 o
   5   4   7       35.72       34.15      3.90 o
   6   4   7        0.45       -0.30      3.26 o
   7   4   7        1.23        6.66      4.23 o
 -12   5   7       37.27       49.01     14.31 o
 -11   5   7       15.59       13.43      3.67 o
 -10   5   7       77.08       85.78      7.58 o
  -9   5   7      183.11      179.22      6.53 o
  -8   5   7      236.56      239.32      8.81 o
  -7   5   7      103.55      102.17      4.99 o
  -6   5   7       49.79       40.34      4.00 o
  -5   5   7        0.96       -2.36      2.04 o
  -4   5   7       17.37       25.01      3.12 o
  -3   5   7      172.03      169.09      4.69 o
  -2   5   7      260.72      253.57      5.43 o
  -1   5   7        2.03       -3.26      2.25 o
   0   5   7       54.29       49.81      3.64 o
   1   5   7       46.66       40.69      5.19 o
   2   5   7       51.82       38.33      4.62 o
   3   5   7       53.82       56.38      5.26 o
   4   5   7        3.61        3.57      3.07 o
   5   5   7        8.93        8.95      3.40 o
   6   5   7        3.34        0.71      3.39 o
 -11   6   7       11.73       15.20      3.81 o
 -10   6   7        1.25       -0.74      3.24 o
  -9   6   7      118.02      115.67      6.42 o
  -8   6   7       40.21       41.47      3.96 o
  -7   6   7       14.98        6.86      2.93 o
  -6   6   7       75.14       62.30      3.69 o
  -5   6   7       94.63       87.53      4.17 o
  -4   6   7      131.79      117.08      5.02 o
  -3   6   7      771.12      770.71     12.44 o
  -2   6   7        0.69       -1.49      2.38 o
  -1   6   7        3.91        0.36      2.37 o
   0   6   7      505.09      538.08     10.67 o
   1   6   7       42.07       47.79      4.59 o
   2   6   7        3.86        7.03      4.23 o
   3   6   7       19.70       22.80      4.45 o
   4   6   7        4.54        9.88      4.78 o
   5   6   7        0.02       -2.07      4.35 o
   6   6   7       24.06       26.31     11.79 o
 -10   7   7       17.84       22.53      4.06 o
  -9   7   7       15.54       13.39      3.63 o
  -8   7   7        5.41        7.14      6.25 o
  -7   7   7        3.94        0.87      2.40 o
  -6   7   7       45.88       47.70      3.62 o
  -5   7   7      789.70      788.31     13.68 o
  -4   7   7      156.53      147.99      6.08 o
  -3   7   7      115.72      119.45      4.45 o
  -2   7   7       10.27        6.59      2.66 o
  -1   7   7        0.10        0.00      2.53 o
   0   7   7      232.39      238.53      7.05 o
   1   7   7        0.17       -0.81      2.73 o
   2   7   7        2.27        4.37      4.35 o
   3   7   7       15.62       21.92     10.05 o
   4   7   7        8.41       13.53      5.22 o
   5   7   7        0.00       -2.37      4.83 o
  -9   8   7       37.96       37.37      4.57 o
  -8   8   7       14.83        9.19      3.56 o
  -7   8   7       16.64       12.73      2.93 o
  -6   8   7       15.54        9.93      2.93 o
  -5   8   7       25.17       26.20      3.87 o
  -4   8   7       37.23       35.65      4.04 o
  -3   8   7        0.70        3.67      3.19 o
  -2   8   7       53.69       51.38      4.03 o
  -1   8   7       55.17       58.82      4.08 o
   0   8   7       85.87       82.48      5.88 o
   1   8   7        0.03        5.46      3.54 o
   2   8   7       42.60       49.46      9.56 o
   3   8   7        2.32       -1.87      5.61 o
   4   8   7        1.78        5.04      4.73 o
  -8   9   7        0.70        1.83      4.51 o
  -7   9   7       51.86       71.13      7.37 o
  -6   9   7        1.45        3.10      3.46 o
  -5   9   7        9.63       14.59      5.17 o
  -4   9   7        0.01       -6.11      4.07 o
  -3   9   7        0.78       -2.68      6.19 o
  -2   9   7      113.31      104.96      6.84 o
  -1   9   7      103.14      106.62     11.19 o
   0   9   7       53.15       45.48      5.43 o
   1   9   7        3.43        1.50      3.69 o
   2   9   7        0.46       -4.53      3.51 o
  -6  10   7        0.21       -3.30      7.15 o
  -5  10   7       36.66       48.64      6.84 o
  -4  10   7        8.98        7.90      5.17 o
  -3  10   7       50.36       55.47      7.11 o
  -2  10   7        0.97        1.90      4.07 o
  -1  10   7        0.31       -1.69      3.84 o
   0  10   7       56.22       57.73      5.87 o
  -3 -12   8       52.76       51.19      7.90 o
  -2 -12   8       13.60        8.53      5.44 o
  -1 -12   8        8.97       12.42      5.45 o
   0 -12   8      137.07      139.68      8.82 o
   1 -12   8        0.25       -0.71      5.09 o
  -6 -11   8       11.20        2.11      6.04 o
  -5 -11   8        0.67       -2.32      4.82 o
  -4 -11   8       18.32       10.33      5.06 o
  -3 -11   8        2.39        0.15      4.71 o
  -2 -11   8        9.96        7.77      4.77 o
  -1 -11   8        7.14        1.13      6.43 o
   0 -11   8        0.16       -0.23      3.45 o
   1 -11   8       12.35       23.87      4.62 o
   2 -11   8      106.22      118.58      7.34 o
   3 -11   8        1.85        9.99      4.85 o
  -7 -10   8        0.36        0.73      5.93 o
  -6 -10   8        5.71       14.89      3.76 o
  -5 -10   8       28.12       36.36      6.70 o
  -4 -10   8        0.48       -0.55      3.33 o
  -3 -10   8        0.07       -1.86      3.16 o
  -2 -10   8        6.99        2.46      3.32 o
  -1 -10   8      278.30      277.19      8.68 o
   0 -10   8       12.52        9.37      3.66 o
   1 -10   8       80.19       69.13      5.53 o
   2 -10   8      129.25      135.47      6.37 o
   3 -10   8        9.06       12.76      4.42 o
   4 -10   8        5.66        2.80      4.05 o
   5 -10   8        6.55        4.75      5.99 o
  -8  -9   8        6.00        1.88      5.56 o
  -7  -9   8       59.04       69.22      5.21 o
  -6  -9   8       38.41       44.22      7.69 o
  -5  -9   8        0.38       -0.88      3.39 o
  -4  -9   8       11.00       17.99      2.72 o
  -3  -9   8       42.61       46.87      3.62 o
  -2  -9   8       15.06       14.59      2.28 o
  -1  -9   8      159.68      165.89      4.25 o
   0  -9   8      117.08      119.19      4.69 o
   1  -9   8      180.48      206.79      6.72 o
   2  -9   8       43.71       50.12      4.22 o
   3  -9   8       32.14       35.14      4.12 o
   4  -9   8       29.73       32.35      4.83 o
   5  -9   8       13.77       17.68      4.48 o
   6  -9   8       39.78       36.55      6.34 o
  -9  -8   8        0.52        5.90      5.93 o
  -8  -8   8       31.54       21.51      4.15 o
  -7  -8   8       88.39       93.90      4.98 o
  -6  -8   8        9.86        6.05      2.44 o
  -5  -8   8       11.81        9.31      3.10 o
  -4  -8   8        0.83        0.18      1.91 o
  -3  -8   8      106.08      115.00      3.40 o
  -2  -8   8       95.05       83.31      4.37 o
  -1  -8   8      208.52      209.67      4.08 o
   0  -8   8      106.49      113.99      4.26 o
   1  -8   8        0.01       -0.55      1.29 o
   2  -8   8       85.20       80.86      3.72 o
   3  -8   8        0.58        2.41      2.92 o
   4  -8   8        1.84        4.43      5.13 o
   5  -8   8       25.07       16.49      4.39 o
   6  -8   8       10.68        7.53      5.44 o
 -10  -7   8        3.92        3.48      6.96 o
  -9  -7   8       53.44       51.68      5.29 o
  -8  -7   8       12.88        6.37      5.24 o
  -7  -7   8      107.29       90.66      4.56 o
  -6  -7   8        2.15        0.37      2.19 o
  -5  -7   8      159.07      156.21      4.34 o
  -4  -7   8        3.11        0.99      1.88 o
  -3  -7   8        0.39        1.28      0.95 o
  -2  -7   8      122.67      129.32      3.90 o
  -1  -7   8       30.93       26.25      2.24 o
   0  -7   8      238.92      254.74      6.64 o
   1  -7   8        1.25        0.74      2.18 o
   2  -7   8       50.99       51.99      3.08 o
   3  -7   8        0.06       -1.70      1.15 o
   4  -7   8       30.07       34.56      4.25 o
   5  -7   8        0.02        3.85      3.40 o
   6  -7   8       22.61       28.58      5.79 o
   7  -7   8        0.05        1.39      4.86 o
 -11  -6   8        6.99        7.35      7.73 o
 -10  -6   8        0.34        0.40      5.44 o
  -9  -6   8        3.04        5.53      3.23 o
  -8  -6   8       11.42       10.14      3.47 o
  -7  -6   8        4.40        3.60      2.91 o
  -6  -6   8      394.70      379.59      7.12 o
  -5  -6   8      207.26      211.40      4.31 o
  -4  -6   8       21.76       27.15      1.94 o
  -3  -6   8       19.29       22.33      2.13 o
  -2  -6   8       20.59       18.97      2.06 o
  -1  -6   8       83.29       83.42      3.33 o
   0  -6   8       37.98       36.33      2.59 o
   1  -6   8       34.97       36.38      2.81 o
   2  -6   8      177.93      191.75      5.06 o
   3  -6   8       29.41       26.81      2.54 o
   4  -6   8        2.11       -0.92      1.82 o
   5  -6   8        0.91       -4.45      3.01 o
   6  -6   8       51.80       57.36      6.50 o
   7  -6   8        7.03        0.57      5.80 o
 -11  -5   8       10.65        5.03      6.96 o
 -10  -5   8       48.91       59.12      6.48 o
  -9  -5   8        8.82        8.38      7.17 o
  -8  -5   8      393.38      387.07     15.66 o
  -7  -5   8      151.96      149.31      4.13 o
  -6  -5   8       38.20       44.19      2.63 o
  -5  -5   8        6.34        8.40      2.21 o
  -4  -5   8        0.92       -0.38      1.54 o
  -3  -5   8      218.51      233.75      4.08 o
  -2  -5   8      111.89      103.16      3.08 o
  -1  -5   8      110.85      101.25      3.01 o
   0  -5   8       41.71       46.21      2.47 o
   1  -5   8        1.68       -0.33      1.73 o
   2  -5   8       97.17      106.09      4.18 o
   3  -5   8      135.00      130.11      9.04 o
   4  -5   8       89.58       94.22      3.64 o
   5  -5   8       39.99       36.23      4.18 o
   6  -5   8        7.41       -1.07      3.16 o
   7  -5   8       12.01       17.22      5.27 o
   8  -5   8       63.04       61.73      7.54 o
 -12  -4   8        0.02        3.09      6.57 o
 -11  -4   8        0.59       -1.90      3.49 o
 -10  -4   8        1.96       -4.66      3.18 o
  -9  -4   8        0.49       -1.64      3.01 o
  -8  -4   8      342.89      354.55      9.70 o
  -7  -4   8       42.39       50.93      3.29 o
  -6  -4   8       29.27       33.76      1.94 o
  -5  -4   8       39.53       36.48      1.51 o
  -4  -4   8      161.73      166.84      3.85 o
  -3  -4   8      413.76      399.72      6.21 o
  -2  -4   8       68.93       67.39      2.31 o
  -1  -4   8      627.68      647.38      7.99 o
   0  -4   8      503.31      490.79      7.11 o
   1  -4   8      189.20      198.45      4.68 o
   2  -4   8      334.24      310.60      6.47 o
   3  -4   8        8.98        3.21      4.77 o
   4  -4   8        1.83       -1.23      1.40 o
   5  -4   8        1.50        0.84      2.15 o
   6  -4   8       20.49       31.64      5.44 o
   7  -4   8       12.04        7.14      8.12 o
   8  -4   8       18.88       14.50      6.38 o
 -12  -3   8        0.88        5.61      6.19 o
 -11  -3   8        4.59        6.47      3.64 o
 -10  -3   8       75.32       69.57      5.66 o
  -9  -3   8        9.57        9.51      3.33 o
  -8  -3   8      227.71      235.75      6.57 o
  -7  -3   8       64.39       66.18      3.09 o
  -6  -3   8       27.94       31.89      1.57 o
  -5  -3   8        4.06        2.15      1.09 o
  -4  -3   8       16.54       15.80      1.61 o
  -3  -3   8       95.25       94.04      2.56 o
  -2  -3   8      169.25      184.27      3.23 o
  -1  -3   8        7.38        5.41      1.77 o
   0  -3   8      144.83      139.92      3.75 o
   1  -3   8       43.36       38.82      2.44 o
   2  -3   8       49.96       40.28      3.03 o
   3  -3   8        1.46       -0.08      2.52 o
   4  -3   8      237.22      243.48      5.91 o
   5  -3   8        0.33        1.87      2.18 o
   6  -3   8        2.47        2.80      5.61 o
   7  -3   8       16.85       22.47      7.73 o
   8  -3   8        7.77       17.68      5.50 o
 -12  -2   8        8.91       10.68      4.35 o
 -11  -2   8        1.07        0.73      3.39 o
 -10  -2   8        7.36        9.91      3.89 o
  -9  -2   8       15.41       21.69      3.60 o
  -8  -2   8        1.36        2.27      2.00 o
  -7  -2   8        8.14        7.01      1.79 o
  -6  -2   8       55.42       52.59      2.21 o
  -5  -2   8       11.90       10.53      1.57 o
  -4  -2   8      129.51      133.58      3.13 o
  -3  -2   8      752.47      728.88      9.31 o
  -2  -2   8      362.69      352.26      6.64 o
  -1  -2   8        1.35       -2.93      4.69 o
   0  -2   8        8.34        9.27      1.59 o
   1  -2   8       30.48       32.32      2.08 o
   2  -2   8       25.16       27.77      3.94 o
   3  -2   8       84.83       70.32      4.08 o
   4  -2   8      133.29      139.34      4.78 o
   5  -2   8       49.56       49.13      3.39 o
   6  -2   8       48.77       53.58      6.01 o
   7  -2   8        0.11       -5.65      3.77 o
   8  -2   8       28.42       37.17      7.35 o
 -12  -1   8       48.28       48.89      6.19 o
 -11  -1   8        0.22       -3.96      4.76 o
 -10  -1   8       54.18       68.69      5.37 o
  -9  -1   8      126.10      111.15      4.65 o
  -8  -1   8      164.37      153.43      4.50 o
  -7  -1   8       60.70       59.36      2.18 o
  -6  -1   8      415.15      404.91      5.16 o
  -5  -1   8      218.31      191.36      3.46 o
  -4  -1   8        8.16        8.30      1.26 o
  -3  -1   8      768.30      780.42      9.10 o
  -2  -1   8       94.52       84.11      2.68 o
  -1  -1   8     3331.11     3234.43     36.91 o
   0  -1   8      685.31      677.96      9.19 o
   1  -1   8      105.81      119.78      3.69 o
   2  -1   8        4.91        4.25      2.04 o
   3  -1   8       53.02       48.27      2.41 o
   4  -1   8      275.86      287.47      5.40 o
   5  -1   8       38.45       40.16      3.21 o
   6  -1   8       60.92       75.88      5.03 o
   7  -1   8       11.86       15.86      5.15 o
   8  -1   8       11.81       16.45      5.50 o
 -12   0   8       11.37       20.83      7.74 o
 -11   0   8       47.61       55.72      4.21 o
 -10   0   8      244.55      247.29      6.83 o
  -9   0   8       30.18       34.34      2.46 o
  -8   0   8       11.82       10.70      1.81 o
  -7   0   8       50.18       49.82      1.80 o
  -6   0   8       37.75       42.92      1.71 o
  -5   0   8      861.87      860.46     11.31 o
  -4   0   8       29.30       23.65      1.58 o
  -3   0   8      268.29      249.22      4.04 o
  -2   0   8       19.91       28.38      1.77 o
  -1   0   8       26.09       32.82      1.83 o
   0   0   8      803.39      785.65     12.37 o
   1   0   8       18.15       21.09      2.32 o
   2   0   8        0.03       -2.62      1.95 o
   3   0   8      508.36      458.58     12.28 o
   4   0   8        9.61        8.91      2.83 o
   5   0   8       76.62       74.38      3.83 o
   6   0   8        2.96       -0.72      2.85 o
   7   0   8        0.86        1.20      3.55 o
   8   0   8        0.40       -3.48      5.03 o
 -12   1   8       34.81       29.04      4.02 o
 -11   1   8       16.56       11.65      3.64 o
 -10   1   8        2.11        0.89      2.45 o
  -9   1   8       14.97       13.72      2.65 o
  -8   1   8       34.32       37.77      2.45 o
  -7   1   8       72.41       82.27      2.81 o
  -6   1   8       84.01       80.99      2.39 o
  -5   1   8      524.74      552.13      7.39 o
  -4   1   8      362.54      366.94      5.61 o
  -3   1   8       17.08       17.60      1.52 o
  -2   1   8       46.00       46.99      2.04 o
  -1   1   8     1055.44     1072.24     20.75 o
   0   1   8       15.47       20.69      2.25 o
   1   1   8        0.04        0.98      1.38 o
   2   1   8      157.60      146.25      4.94 o
   3   1   8       81.64       85.04      3.51 o
   4   1   8        1.70        4.81      2.54 o
   5   1   8       14.49       13.07      2.88 o
   6   1   8       10.67        6.68      3.04 o
   7   1   8       25.31       18.92      4.32 o
   8   1   8        9.90       14.01      5.05 o
 -12   2   8        5.45        7.76      3.73 o
 -11   2   8        3.12        5.98      2.93 o
 -10   2   8      182.95      189.57      6.36 o
  -9   2   8       10.57        9.72      1.89 o
  -8   2   8       68.53       74.83      3.32 o
  -7   2   8       62.03       56.49      2.64 o
  -6   2   8       61.31       64.03      2.41 o
  -5   2   8        3.17        0.25      1.48 o
  -4   2   8        5.05        4.11      1.12 o
  -3   2   8       15.38       13.36      1.36 o
  -2   2   8      460.45      461.76      8.82 o
  -1   2   8       16.67       18.02      1.81 o
   0   2   8      112.18      135.05      4.21 o
   1   2   8       11.96       11.36      1.94 o
   2   2   8      117.49      126.67      5.79 o
   3   2   8        4.38        2.75      2.83 o
   4   2   8        0.04       -0.02      2.45 o
   5   2   8      122.60      130.61      5.79 o
   6   2   8       16.76       14.39      3.97 o
   7   2   8       21.57       25.11      8.31 o
 -12   3   8      124.14      118.40      8.74 o
 -11   3   8       72.00       78.05      5.38 o
 -10   3   8      366.91      368.04      7.36 o
  -9   3   8       30.03       31.18      2.74 o
  -8   3   8      130.15      132.82      4.29 o
  -7   3   8      136.82      132.93      3.88 o
  -6   3   8       11.71       11.62      1.96 o
  -5   3   8      351.98      351.72      5.97 o
  -4   3   8        6.65        6.93      1.71 o
  -3   3   8       77.33       79.14      2.61 o
  -2   3   8       46.13       43.45      2.07 o
  -1   3   8       10.06       10.32      1.69 o
   0   3   8        6.70        3.55      1.97 o
   1   3   8      147.82      164.85      5.57 o
   2   3   8       18.49       21.26      2.73 o
   3   3   8      167.10      161.77      5.30 o
   4   3   8       21.64       17.96      3.26 o
   5   3   8       30.57       29.85      3.73 o
   6   3   8       42.18       54.18      5.70 o
   7   3   8       35.96       49.64      6.69 o
 -12   4   8       20.27       20.51      5.39 o
 -11   4   8        2.67        1.83      3.06 o
 -10   4   8       30.41       32.75      3.73 o
  -9   4   8       64.38       69.32      3.74 o
  -8   4   8      541.02      552.36      9.54 o
  -7   4   8       11.93       10.67      2.33 o
  -6   4   8     1064.52     1040.60     12.23 o
  -5   4   8      855.77      856.45     11.40 o
  -4   4   8        0.00       -1.42      1.94 o
  -3   4   8        5.85        3.63      1.93 o
  -2   4   8       65.25       66.14      2.74 o
  -1   4   8      586.10      626.15      9.07 o
   0   4   8       91.80       95.51      5.15 o
   1   4   8        3.16        2.79      2.90 o
   2   4   8       24.72       39.39      4.59 o
   3   4   8       33.61       42.66      3.84 o
   4   4   8        8.19        7.71      3.07 o
   5   4   8       34.93       32.54      4.13 o
   6   4   8        0.17       -5.53      3.68 o
 -11   5   8        1.06        7.34      3.35 o
 -10   5   8      126.07      121.18      6.42 o
  -9   5   8       14.11       16.06      3.10 o
  -8   5   8        0.42        1.74      2.65 o
  -7   5   8      206.56      202.90      6.41 o
  -6   5   8       86.70       87.74      3.55 o
  -5   5   8      317.54      318.14      6.96 o
  -4   5   8      142.34      139.04      4.42 o
  -3   5   8       12.10       10.61      2.36 o
  -2   5   8       93.32       88.03      3.68 o
  -1   5   8       40.65       45.99      3.11 o
   0   5   8        0.09        1.67      2.78 o
   1   5   8      233.08      222.00      9.13 o
   2   5   8        0.66       -0.55      3.33 o
   3   5   8        8.62       11.15      5.27 o
   4   5   8        7.62        3.69      3.19 o
   5   5   8        0.04        1.42      4.83 o
   6   5   8       14.03       14.06      4.90 o
 -11   6   8        7.90       15.50      3.86 o
 -10   6   8       19.17       31.02      4.25 o
  -9   6   8       16.53       16.98      3.40 o
  -8   6   8        0.20        3.49      2.77 o
  -7   6   8        0.76        0.63      2.53 o
  -6   6   8      159.39      162.60      7.13 o
  -5   6   8       10.19       13.49      2.70 o
  -4   6   8      323.29      302.39      6.42 o
  -3   6   8       85.63       79.53      4.19 o
  -2   6   8       65.67       63.47      4.75 o
  -1   6   8        9.73        8.33      2.58 o
   0   6   8       96.24       90.96      4.72 o
   1   6   8       25.18       27.04      3.78 o
   2   6   8        0.08       -0.75      3.80 o
   3   6   8       51.44       54.19      5.53 o
   4   6   8       49.68       67.34      6.97 o
   5   6   8        0.02       -8.12      5.41 o
 -10   7   8       35.78       36.57      4.71 o
  -9   7   8        3.38        5.74      3.57 o
  -8   7   8       45.35       55.55      4.88 o
  -7   7   8        7.29        3.70      3.61 o
  -6   7   8       53.23       48.87      4.08 o
  -5   7   8       44.89       36.75      3.78 o
  -4   7   8        6.44        1.84      2.51 o
  -3   7   8       96.25      106.87      5.35 o
  -2   7   8      117.16      113.34      4.93 o
  -1   7   8        0.53        4.22      2.53 o
   0   7   8        4.87        5.93      2.86 o
   1   7   8        0.27       -2.41      3.49 o
   2   7   8        0.68        1.33      5.03 o
   3   7   8       35.13       34.63      6.77 o
   4   7   8       20.51       33.25      8.51 o
  -9   8   8        8.62       10.23      5.88 o
  -8   8   8       54.83       56.23      5.07 o
  -7   8   8      154.03      160.55     11.05 o
  -6   8   8      230.04      235.85      7.89 o
  -5   8   8       19.01       14.18      3.60 o
  -4   8   8       14.89       19.48      3.57 o
  -3   8   8       38.41       41.72      3.70 o
  -2   8   8       49.49       49.45      3.87 o
  -1   8   8        4.08        7.17      3.63 o
   0   8   8       35.20       30.16      5.56 o
   1   8   8       20.46       33.29      4.54 o
   2   8   8        4.11       14.40      4.23 o
   3   8   8        3.78        6.19      6.19 o
  -8   9   8       15.63       23.18      5.84 o
  -7   9   8       18.16       19.72      5.47 o
  -6   9   8        8.07        7.27      4.90 o
  -5   9   8       65.39       71.89      7.24 o
  -4   9   8        1.38        0.41      3.63 o
  -3   9   8      162.57      174.09      8.25 o
  -2   9   8        4.57        6.24      3.81 o
  -1   9   8        0.48       -1.12      3.46 o
   0   9   8        1.79        7.72      4.07 o
   1   9   8        5.48        3.72      3.87 o
  -5  10   8        4.52       14.00      5.60 o
  -4  10   8        2.87        1.38      3.85 o
  -3  10   8       31.84       42.17      6.74 o
  -2  10   8        0.69       -4.11      3.75 o
  -5 -11   9        0.01       -5.56      4.87 o
  -4 -11   9        4.29        5.20      6.06 o
  -3 -11   9       67.07       72.33      7.48 o
  -2 -11   9        0.05        3.16      4.64 o
  -1 -11   9        0.04        4.51      3.50 o
   0 -11   9        0.21       -4.80      3.20 o
   1 -11   9       19.40       20.92      4.89 o
   2 -11   9        8.18        8.15      4.43 o
  -7 -10   9        2.20       -0.64      7.14 o
  -6 -10   9       10.56        3.09      4.92 o
  -5 -10   9        6.20        5.99      3.68 o
  -4 -10   9       23.13       20.04      3.81 o
  -3 -10   9       37.18       32.02      4.39 o
  -2 -10   9        2.58       -0.77      3.08 o
  -1 -10   9       12.13       13.63      2.76 o
   0 -10   9        0.14        2.97      2.84 o
   1 -10   9        2.63        2.96      3.20 o
   2 -10   9       44.57       44.60      4.45 o
   3 -10   9       57.46       59.78      5.94 o
   4 -10   9       11.68       16.88      4.57 o
  -8  -9   9       12.26       15.58      5.38 o
  -7  -9   9       13.80       11.60      5.00 o
  -6  -9   9        1.37       -0.47      3.16 o
  -5  -9   9       25.06       28.73      3.76 o
  -4  -9   9        8.43        8.71      3.03 o
  -3  -9   9       80.88       88.59      5.58 o
  -2  -9   9        6.36        5.18      2.41 o
  -1  -9   9        4.91        5.84      3.05 o
   0  -9   9      248.52      261.43      7.46 o
   1  -9   9       41.22       45.40      5.63 o
   2  -9   9        0.11       -0.69      2.90 o
   3  -9   9        4.12        8.29      3.32 o
   4  -9   9        0.22        4.07      5.15 o
   5  -9   9        2.84       12.18      4.32 o
  -9  -8   9        4.31       10.82      5.93 o
  -8  -8   9      274.83      250.35     17.40 o
  -7  -8   9        2.05        3.45      3.55 o
  -6  -8   9        7.19        6.88      3.06 o
  -5  -8   9       27.51       23.46      3.27 o
  -4  -8   9        0.11       -0.82      2.65 o
  -3  -8   9       18.03       14.91      3.00 o
  -2  -8   9        0.28       -0.70      1.93 o
  -1  -8   9        5.69        3.96      2.45 o
   0  -8   9        0.32        3.50      2.60 o
   1  -8   9       91.80      100.09      4.92 o
   2  -8   9        4.20        2.24      2.85 o
   3  -8   9        5.43        0.41      2.97 o
   4  -8   9        3.47        3.46      3.57 o
   5  -8   9        6.95        3.08      3.94 o
   6  -8   9       36.99       36.35      6.37 o
 -10  -7   9        4.11        0.07      5.72 o
  -9  -7   9       16.70       19.05      6.08 o
  -8  -7   9       65.81       66.88      5.74 o
  -7  -7   9       97.71       95.61      9.59 o
  -6  -7   9       81.52       92.08      4.00 o
  -5  -7   9       29.86       27.96      3.43 o
  -4  -7   9       66.87       74.15      3.55 o
  -3  -7   9       46.82       49.16      2.84 o
  -2  -7   9      115.17      110.20      4.50 o
  -1  -7   9       35.62       31.51      2.55 o
   0  -7   9        2.31        2.26      2.14 o
   1  -7   9       16.91       15.89      2.78 o
   2  -7   9       34.64       30.42      3.28 o
   3  -7   9       73.54       75.21      4.49 o
   4  -7   9       65.71       81.98      6.74 o
   5  -7   9        2.45        2.34      4.38 o
   6  -7   9       50.22       69.32      9.28 o
 -11  -6   9        0.75       -3.09      6.57 o
 -10  -6   9        2.79       -6.50      5.08 o
  -9  -6   9       34.82       16.68      7.54 o
  -8  -6   9       43.34       57.30      4.90 o
  -7  -6   9      177.91      174.72      6.46 o
  -6  -6   9      384.53      390.42      5.64 o
  -5  -6   9       11.09       11.22      2.08 o
  -4  -6   9      221.54      222.50      5.39 o
  -3  -6   9       38.76       41.42      2.26 o
  -2  -6   9       12.75       12.43      2.27 o
  -1  -6   9       53.22       51.83      2.80 o
   0  -6   9       13.52       12.40      2.22 o
   1  -6   9       82.01       88.23      3.91 o
   2  -6   9       30.17       23.10      2.60 o
   3  -6   9        7.02        2.42      2.97 o
   4  -6   9       34.44       28.23      3.91 o
   5  -6   9       12.81        7.42      3.56 o
   6  -6   9        2.00        5.85      4.86 o
   7  -6   9      100.57      106.19      8.73 o
 -11  -5   9        0.03        3.83     14.50 o
 -10  -5   9        1.25       -1.37      4.92 o
  -9  -5   9       16.51       22.34      5.81 o
  -8  -5   9      211.08      214.87      7.08 o
  -7  -5   9       70.02       87.74      3.60 o
  -6  -5   9        2.65        1.70      0.91 o
  -5  -5   9       55.76       49.96      3.49 o
  -4  -5   9      254.33      248.94      4.58 o
  -3  -5   9       66.58       71.72      2.91 o
  -2  -5   9       99.46      100.58      3.12 o
  -1  -5   9        5.59        2.11      1.60 o
   0  -5   9       77.61       71.04      2.96 o
   1  -5   9       83.66       79.18      3.52 o
   2  -5   9       51.77       46.05      3.19 o
   3  -5   9      134.73      143.69      6.93 o
   4  -5   9       11.34       10.77      3.12 o
   5  -5   9      116.84      120.08      6.35 o
   6  -5   9       39.52       39.32     12.18 o
   7  -5   9        1.87        1.21      4.86 o
 -11  -4   9        1.52        6.60      5.36 o
 -10  -4   9       25.98       32.23      6.87 o
  -9  -4   9        5.84        8.11      3.13 o
  -8  -4   9       47.63       54.11      3.49 o
  -7  -4   9       65.34       67.53      2.48 o
  -6  -4   9       48.95       49.40      1.76 o
  -5  -4   9       55.73       59.50      2.34 o
  -4  -4   9      117.34      107.49      3.44 o
  -3  -4   9       55.79       60.29      2.41 o
  -2  -4   9       63.00       65.06      2.23 o
  -1  -4   9        0.46       -0.29      1.24 o
   0  -4   9        7.69        6.58      2.12 o
   1  -4   9       32.95       31.83      2.40 o
   2  -4   9       24.83       16.53      2.36 o
   3  -4   9      168.58      175.54      6.25 o
   4  -4   9        3.50        3.48      3.38 o
   5  -4   9      175.82      204.30     25.52 o
   6  -4   9       19.01       24.92      5.36 o
   7  -4   9        2.27        2.52      4.62 o
 -12  -3   9       31.44       23.59      8.51 o
 -11  -3   9       66.47       48.05     10.63 o
 -10  -3   9        7.05       11.95      3.57 o
  -9  -3   9        6.72        7.29      3.09 o
  -8  -3   9      205.73      210.43      6.75 o
  -7  -3   9       75.81       80.34      2.89 o
  -6  -3   9      173.95      171.80      6.59 o
  -5  -3   9      227.33      202.03      4.83 o
  -4  -3   9      153.94      168.43      3.73 o
  -3  -3   9       62.30       63.57      2.61 o
  -2  -3   9       84.80       70.08      4.26 o
  -1  -3   9       13.97       10.09      3.18 o
   0  -3   9        3.30        0.63      1.79 o
   1  -3   9       88.12       79.77      3.39 o
   2  -3   9        0.05       -0.54      2.86 o
   3  -3   9       11.68       12.73      3.09 o
   4  -3   9       35.62       30.35      3.62 o
   5  -3   9       25.28       25.16      5.22 o
   6  -3   9        1.55        4.00      6.77 o
   7  -3   9        0.30       -2.23      4.33 o
 -12  -2   9       42.47       42.53      8.89 o
 -11  -2   9        0.04       -4.42      3.36 o
 -10  -2   9        1.68        1.84      3.22 o
  -9  -2   9      151.63      142.37      6.16 o
  -8  -2   9       93.73       99.74      7.22 o
  -7  -2   9      191.16      185.35      3.34 o
  -6  -2   9      265.98      265.04      5.75 o
  -5  -2   9       30.87       28.94      2.32 o
  -4  -2   9        4.98        2.53      1.38 o
  -3  -2   9      115.67      106.83      2.58 o
  -2  -2   9      708.00      733.04     12.39 o
  -1  -2   9        0.14        1.03      2.86 o
   0  -2   9       82.76       92.92      2.87 o
   1  -2   9      456.00      459.19      7.97 o
   2  -2   9        0.06       -0.89      2.27 o
   3  -2   9      484.32      489.16     10.58 o
   4  -2   9        2.56        8.30      2.88 o
   5  -2   9        6.54        4.83      3.98 o
   6  -2   9        1.84        2.59      4.27 o
   7  -2   9        5.04        0.14      4.38 o
 -12  -1   9       21.09       15.08      6.96 o
 -11  -1   9        6.94        1.70      3.60 o
 -10  -1   9        1.96       -3.19      2.13 o
  -9  -1   9       19.66       20.49      2.86 o
  -8  -1   9       11.90       17.21      1.85 o
  -7  -1   9        3.73        2.32      1.17 o
  -6  -1   9       82.43       77.24      2.49 o
  -5  -1   9      209.23      207.11      4.40 o
  -4  -1   9      981.69      952.44     11.08 o
  -3  -1   9      740.80      783.86      9.50 o
  -2  -1   9      183.97      178.94      4.13 o
  -1  -1   9      308.13      292.14      5.35 o
   0  -1   9      305.53      282.84      5.75 o
   1  -1   9       14.46       16.50      2.17 o
   2  -1   9        0.97        4.79      2.22 o
   3  -1   9      216.45      220.34      6.27 o
   4  -1   9        0.32       -1.47      1.50 o
   5  -1   9       53.52       49.51      4.64 o
   6  -1   9       29.29       42.28      5.93 o
   7  -1   9       28.88       40.06      6.29 o
 -12   0   9       33.32       41.76      9.28 o
 -11   0   9        0.01       -0.85      2.57 o
 -10   0   9       24.50       24.98      2.86 o
  -9   0   9       51.08       54.99      3.72 o
  -8   0   9      194.18      200.16      4.13 o
  -7   0   9       94.55       89.80      3.20 o
  -6   0   9       48.64       54.21      2.47 o
  -5   0   9      202.93      216.94      5.64 o
  -4   0   9        6.93        4.99      1.45 o
  -3   0   9      294.46      318.07      4.92 o
  -2   0   9        7.03        7.98      1.60 o
  -1   0   9      249.82      244.95      5.79 o
   0   0   9       85.30       68.58      3.80 o
   1   0   9      222.56      216.75      7.26 o
   2   0   9       77.84       82.35      3.94 o
   3   0   9      734.98      755.43     11.07 o
   4   0   9        6.52        9.23      1.81 o
   5   0   9        5.97       10.62      3.55 o
   6   0   9       28.31       30.05      4.55 o
   7   0   9       19.96       26.31      7.35 o
 -12   1   9      114.64      102.97      7.87 o
 -11   1   9        3.20        6.90      2.81 o
 -10   1   9       24.28       32.44      3.29 o
  -9   1   9        6.56        7.43      2.33 o
  -8   1   9      170.71      177.73      3.99 o
  -7   1   9       25.21       24.24      1.83 o
  -6   1   9      509.36      523.30      7.38 o
  -5   1   9       63.61       61.91      2.53 o
  -4   1   9       82.44       90.84      3.60 o
  -3   1   9        2.34        6.33      2.07 o
  -2   1   9       62.84       61.57      2.39 o
  -1   1   9       37.70       45.92      4.83 o
   0   1   9       59.03       50.06      3.07 o
   1   1   9       93.26       90.54      4.12 o
   2   1   9       95.71       92.42      3.83 o
   3   1   9        0.27       -0.85      1.61 o
   4   1   9        2.74        3.44      2.40 o
   5   1   9       13.90       10.22      3.60 o
   6   1   9        0.16        2.14      3.79 o
   7   1   9        0.94        1.66      4.22 o
 -12   2   9        2.05        4.91      4.36 o
 -11   2   9        0.17       -0.17      4.70 o
 -10   2   9       32.47       37.85      3.56 o
  -9   2   9       77.85       71.76      3.21 o
  -8   2   9      349.53      350.61      6.54 o
  -7   2   9       17.76       15.41      1.89 o
  -6   2   9      529.97      527.01      7.75 o
  -5   2   9       92.96      100.71      3.55 o
  -4   2   9      191.09      185.87      3.33 o
  -3   2   9      268.43      271.95      5.38 o
  -2   2   9       83.76       73.42      4.29 o
  -1   2   9      139.91      123.80      8.40 o
   0   2   9       95.70       92.65      3.24 o
   1   2   9       36.25       34.26      2.44 o
   2   2   9        4.61        4.06      1.81 o
   3   2   9      158.54      148.59      5.05 o
   4   2   9       35.75       33.83      4.37 o
   5   2   9        5.07        0.83      3.67 o
   6   2   9        9.80        8.83      4.14 o
 -12   3   9        3.36        7.60      4.36 o
 -11   3   9        0.07        0.01      3.55 o
 -10   3   9       95.57       95.90      4.97 o
  -9   3   9        4.16        4.57      2.12 o
  -8   3   9      105.65      103.76      3.87 o
  -7   3   9       20.97       23.66      2.31 o
  -6   3   9      260.03      255.81      7.48 o
  -5   3   9       11.94        7.84      1.89 o
  -4   3   9      644.01      616.67      7.84 o
  -3   3   9       94.90       97.99      2.75 o
  -2   3   9       49.68       55.85      2.24 o
  -1   3   9      147.44      140.86      3.61 o
   0   3   9      184.37      183.44      4.99 o
   1   3   9      162.84      173.08      5.37 o
   2   3   9        1.82        0.54      2.27 o
   3   3   9       30.15       32.39      3.43 o
   4   3   9       15.53       12.99      3.94 o
   5   3   9        1.35        6.71      3.72 o
   6   3   9       45.68       46.04      6.15 o
 -11   4   9        5.11        1.62      4.27 o
 -10   4   9       78.73       73.28      3.86 o
  -9   4   9      112.34      116.43      5.88 o
  -8   4   9      186.01      173.38      6.87 o
  -7   4   9        2.19        1.36      1.95 o
  -6   4   9      109.49      101.73      4.14 o
  -5   4   9      120.41      115.29      3.93 o
  -4   4   9      168.48      161.49      4.43 o
  -3   4   9       31.98       31.40      2.54 o
  -2   4   9      113.85      122.36      3.96 o
  -1   4   9      156.08      157.75      4.51 o
   0   4   9       82.50       67.14      4.49 o
   1   4   9      109.61      100.18      5.38 o
   2   4   9       30.76       43.68      5.56 o
   3   4   9      105.81      116.94      5.55 o
   4   4   9       17.38       29.77      4.64 o
   5   4   9       19.58       14.89      4.35 o
 -11   5   9       17.33       19.20      5.20 o
 -10   5   9       47.92       65.91      4.07 o
  -9   5   9        0.43        0.37      2.30 o
  -8   5   9       40.16       44.65      3.29 o
  -7   5   9      112.68       98.73      4.58 o
  -6   5   9      451.88      431.85      9.31 o
  -5   5   9       39.29       36.03      3.33 o
  -4   5   9       92.42       84.91      3.94 o
  -3   5   9       31.49       32.35      2.76 o
  -2   5   9      184.13      200.51      5.83 o
  -1   5   9        1.66        5.15      2.30 o
   0   5   9      110.58      105.44      4.81 o
   1   5   9        3.64        1.00      3.68 o
   2   5   9        5.94       11.94      3.72 o
   3   5   9       23.41       15.60      5.65 o
   4   5   9        1.74       -3.22      4.86 o
   5   5   9       23.65       29.42      5.74 o
 -10   6   9       78.19       88.89      4.96 o
  -9   6   9        0.08       -2.40      3.20 o
  -8   6   9       21.43       24.44      3.09 o
  -7   6   9       15.22       13.41      2.37 o
  -6   6   9       85.28       84.67      4.33 o
  -5   6   9       60.84       65.39      4.67 o
  -4   6   9        4.14        8.45      3.00 o
  -3   6   9       16.58       21.20      3.63 o
  -2   6   9       11.96       10.41      2.63 o
  -1   6   9        3.19        1.97      3.41 o
   0   6   9       61.05       59.73      4.22 o
   1   6   9       28.87       31.80      4.15 o
   2   6   9        0.07       -1.16      5.41 o
   3   6   9        0.07        1.38      5.44 o
   4   6   9       15.28       19.72      7.73 o
  -9   7   9        0.26       -0.30      3.17 o
  -8   7   9        3.03        2.77      3.00 o
  -7   7   9       18.17       18.25      2.67 o
  -6   7   9       77.89       79.84      5.51 o
  -5   7   9       11.64       10.47      2.82 o
  -4   7   9       31.68       22.45      3.12 o
  -3   7   9      125.70      137.84      5.36 o
  -2   7   9      161.11      168.29      5.96 o
  -1   7   9       67.78       66.10      4.46 o
   0   7   9        7.79       10.05      3.63 o
   1   7   9        5.29        7.35      4.51 o
   2   7   9        7.96       10.83      6.19 o
   3   7   9       26.73       39.83      9.67 o
  -8   8   9       31.79       39.67      4.62 o
  -7   8   9       15.81       21.39      5.28 o
  -6   8   9       14.19       12.05      3.20 o
  -5   8   9        2.54        4.03      2.87 o
  -4   8   9        4.95        6.12      2.91 o
  -3   8   9       28.28       26.22      5.11 o
  -2   8   9        0.88        0.58      3.39 o
  -1   8   9      247.64      278.94      9.58 o
   0   8   9        0.68       -6.15      4.10 o
   1   8   9        3.83        4.29      4.51 o
  -6   9   9        4.03        0.87      5.22 o
  -5   9   9        1.04        2.66      7.21 o
  -4   9   9        1.51       -2.45      3.49 o
  -3   9   9        0.03        1.66      3.69 o
  -2   9   9        6.10        8.69      4.90 o
  -1   9   9        7.55        1.28      4.51 o
  -4 -11  10        0.82       -1.88      4.62 o
  -3 -11  10        6.85        6.64      4.82 o
  -2 -11  10       20.45       26.16      5.39 o
  -1 -11  10       41.32       43.69      6.98 o
   0 -11  10        3.71        3.29      3.12 o
   1 -11  10       29.72       23.57      4.74 o
  -6 -10  10        0.58       -4.75      4.54 o
  -5 -10  10       10.60       11.57      6.37 o
  -4 -10  10       94.45       89.35      6.74 o
  -3 -10  10        2.17       -0.94      3.13 o
  -2 -10  10        4.93        0.69      3.88 o
  -1 -10  10        2.92        2.92      2.81 o
   0 -10  10       58.19       52.92      4.07 o
   1 -10  10        1.66        6.39      3.11 o
   2 -10  10      135.20      153.50      7.83 o
   3 -10  10        7.13        6.68      4.37 o
  -8  -9  10       17.14       29.95      5.74 o
  -7  -9  10       25.33       34.51      5.57 o
  -6  -9  10        1.33        6.50      4.90 o
  -5  -9  10       31.63       36.41      3.84 o
  -4  -9  10      105.04      108.57      5.37 o
  -3  -9  10       40.88       44.07      3.95 o
  -2  -9  10       13.68       22.65      3.00 o
  -1  -9  10        2.52        6.69      3.08 o
   0  -9  10       34.77       33.75      3.72 o
   1  -9  10       12.84       13.64      3.24 o
   2  -9  10       12.70        8.95      3.23 o
   3  -9  10       25.39       24.65      6.25 o
   4  -9  10        4.28        1.94      3.87 o
  -9  -8  10       75.73       90.39      8.83 o
  -8  -8  10      116.81      115.26     23.20 o
  -7  -8  10        1.03       -1.41      4.79 o
  -6  -8  10       12.21        9.73      2.86 o
  -5  -8  10        4.17        8.19      3.07 o
  -4  -8  10       54.68       58.27      4.65 o
  -3  -8  10       14.21       13.37      2.56 o
  -2  -8  10      100.66       97.10      4.22 o
  -1  -8  10        3.72       -1.60      2.34 o
   0  -8  10       76.13       73.02      4.33 o
   1  -8  10       53.30       60.96      4.19 o
   2  -8  10        5.59        5.34      2.96 o
   3  -8  10       25.75       26.89      3.72 o
   4  -8  10        0.23       -0.45      3.56 o
   5  -8  10       48.94       50.08      8.70 o
 -10  -7  10        2.55        0.49      5.56 o
  -9  -7  10        5.46        7.77      5.99 o
  -8  -7  10        8.05        8.60     11.02 o
  -7  -7  10        6.45        4.65      3.01 o
  -6  -7  10       61.57       59.53      4.21 o
  -5  -7  10       23.37       24.48      4.91 o
  -4  -7  10        0.70        2.14      2.23 o
  -3  -7  10       34.61       30.00      3.37 o
  -2  -7  10      164.15      164.67      5.03 o
  -1  -7  10       12.56       10.49      2.44 o
   0  -7  10       24.17       25.47      3.04 o
   1  -7  10      105.43      115.78      4.97 o
   2  -7  10       37.08       35.02      3.60 o
   3  -7  10       45.80       39.62      3.77 o
   4  -7  10        0.06       -0.39      3.04 o
   5  -7  10       48.78       55.92      6.59 o
 -10  -6  10        4.63        3.95      7.54 o
  -9  -6  10        0.16       -2.22      4.86 o
  -8  -6  10        5.47        0.67      4.57 o
  -7  -6  10       24.16       19.11      2.99 o
  -6  -6  10       14.33       19.78      2.47 o
  -5  -6  10       27.36       28.62      2.34 o
  -4  -6  10       38.94       42.61      2.28 o
  -3  -6  10       52.77       45.21      2.87 o
  -2  -6  10        7.40        5.63      2.10 o
  -1  -6  10      125.99      126.89      4.32 o
   0  -6  10        2.90        1.80      1.96 o
   1  -6  10       50.96       43.40      3.31 o
   2  -6  10        0.50        0.94      2.36 o
   3  -6  10        8.72       14.48      3.33 o
   4  -6  10       50.50       51.08      4.56 o
   5  -6  10       51.01       69.93      6.50 o
   6  -6  10        3.30        6.62      6.19 o
 -11  -5  10       65.36       76.13      8.26 o
 -10  -5  10        0.01       -0.69      6.57 o
  -9  -5  10      133.72      139.92      8.73 o
  -8  -5  10        0.15        5.70      2.51 o
  -7  -5  10        0.19        1.98      4.11 o
  -6  -5  10       70.22       72.33      2.91 o
  -5  -5  10       14.82       13.65      1.79 o
  -4  -5  10      115.76      115.56      4.41 o
  -3  -5  10      289.01      288.70      6.29 o
  -2  -5  10       69.39       72.74      2.95 o
  -1  -5  10       39.09       39.69      2.30 o
   0  -5  10        0.14       -1.78      1.68 o
   1  -5  10        0.84        2.03      2.08 o
   2  -5  10       77.49       80.68      4.47 o
   3  -5  10        8.86        8.80      2.97 o
   4  -5  10        0.80        1.98      2.88 o
   5  -5  10       59.25       48.42      4.71 o
   6  -5  10        1.26        3.90      4.33 o
 -11  -4  10       58.74       62.84      7.42 o
 -10  -4  10       11.65       13.65      5.36 o
  -9  -4  10       15.79       22.37      5.36 o
  -8  -4  10      291.64      284.12      7.28 o
  -7  -4  10      170.98      172.74      5.23 o
  -6  -4  10        3.13        3.89      2.03 o
  -5  -4  10       94.78       98.27      3.78 o
  -4  -4  10      455.30      444.65      9.12 o
  -3  -4  10        5.58        5.99      1.38 o
  -2  -4  10        9.32        8.29      1.41 o
  -1  -4  10       12.58        8.20      2.85 o
   0  -4  10       20.06       21.14      2.03 o
   1  -4  10      177.68      171.84      4.55 o
   2  -4  10      200.04      215.10      5.44 o
   3  -4  10        4.75       10.56      3.57 o
   4  -4  10        1.74        4.37      3.68 o
   5  -4  10        9.34       13.49      4.43 o
   6  -4  10        2.36        5.55      8.51 o
 -12  -3  10        2.34       10.85      6.01 o
 -11  -3  10        1.18       -1.40      9.47 o
 -10  -3  10        0.94       -2.79      4.57 o
  -9  -3  10       24.90       34.50      5.72 o
  -8  -3  10        9.67       11.67      1.67 o
  -7  -3  10        4.82        3.86      1.93 o
  -6  -3  10      174.77      172.15      4.79 o
  -5  -3  10       60.19       70.64      3.20 o
  -4  -3  10       31.80       30.69      1.95 o
  -3  -3  10        2.56        2.31      2.40 o
  -2  -3  10       10.11        9.41      2.34 o
  -1  -3  10        0.98       -1.55      2.71 o
   0  -3  10      123.10      128.58      3.40 o
   1  -3  10      251.15      251.01      5.97 o
   2  -3  10       99.70       89.90      4.25 o
   3  -3  10        0.80        4.38      3.50 o
   4  -3  10      132.19      125.58      7.25 o
   5  -3  10      142.98      125.85      7.62 o
   6  -3  10       13.72       10.72      4.83 o
 -12  -2  10       65.48       59.00      7.79 o
 -11  -2  10       11.99       10.14      5.72 o
 -10  -2  10       74.45       82.69      7.52 o
  -9  -2  10       18.41       16.78      2.22 o
  -8  -2  10       50.77       51.40      2.03 o
  -7  -2  10        5.86        3.69      2.78 o
  -6  -2  10        0.50        0.27      1.90 o
  -5  -2  10        8.22        8.77      1.69 o
  -4  -2  10       29.99       35.03      2.01 o
  -3  -2  10        4.24        2.95      1.24 o
  -2  -2  10        6.91       12.08      1.89 o
  -1  -2  10        6.33       -5.03      4.64 o
   0  -2  10      576.37      527.46      8.42 o
   1  -2  10      631.20      588.45      9.81 o
   2  -2  10        0.16       -3.21      2.89 o
   3  -2  10       51.52       56.59      5.61 o
   4  -2  10       35.97       27.10      4.43 o
   5  -2  10       21.74       30.42      5.08 o
   6  -2  10        0.46        7.16      5.99 o
 -12  -1  10        0.29        2.24      5.65 o
 -11  -1  10      109.08      116.77      9.19 o
 -10  -1  10        0.25        4.60      4.62 o
  -9  -1  10       15.64       25.32      2.31 o
  -8  -1  10       58.85       65.77      3.61 o
  -7  -1  10      189.20      189.49      6.88 o
  -6  -1  10       58.06       65.41      4.02 o
  -5  -1  10        3.71        6.13      1.57 o
  -4  -1  10        8.35        8.01      1.52 o
  -3  -1  10      226.70      247.68      4.18 o
  -2  -1  10       47.55       55.25      2.73 o
  -1  -1  10      641.14      638.49     11.19 o
   0  -1  10      249.23      234.28      9.10 o
   1  -1  10      252.77      231.24      5.63 o
   2  -1  10       30.85       31.06      2.89 o
   3  -1  10       35.29       37.31      3.89 o
   4  -1  10        5.52        7.82      3.04 o
   5  -1  10       52.24       46.19      5.85 o
   6  -1  10        1.98        2.25      6.19 o
 -12   0  10       16.53        7.90      8.70 o
 -11   0  10      163.18      169.83     11.99 o
 -10   0  10        2.19       -1.66      3.05 o
  -9   0  10       15.33       11.72      3.40 o
  -8   0  10       96.84      109.05      3.94 o
  -7   0  10       17.11       20.29      2.08 o
  -6   0  10      177.91      185.72      6.14 o
  -5   0  10      287.48      276.13      5.28 o
  -4   0  10      397.27      411.64      6.16 o
  -3   0  10        6.46        4.83      1.30 o
  -2   0  10       34.50       32.65      2.57 o
  -1   0  10        1.95       -1.05      2.78 o
   0   0  10        0.42        1.44      2.04 o
   1   0  10      317.48      298.98      6.86 o
   2   0  10       32.21       28.22      3.04 o
   3   0  10       57.00       44.69      4.26 o
   4   0  10       30.30       25.04      5.58 o
   5   0  10       19.69       17.96      4.52 o
   6   0  10       20.40       24.42      4.55 o
 -12   1  10        0.24        4.64      6.96 o
 -11   1  10       10.28       10.03      5.44 o
 -10   1  10      124.47      128.95      9.34 o
  -9   1  10       34.44       35.00      2.80 o
  -8   1  10       35.07       34.14      2.08 o
  -7   1  10        1.54        3.63      2.10 o
  -6   1  10       20.97       26.10      1.98 o
  -5   1  10        0.40        0.91      1.79 o
  -4   1  10      235.10      231.19      4.10 o
  -3   1  10       80.80       77.67      3.18 o
  -2   1  10      140.46      122.02      5.40 o
  -1   1  10      102.07       87.32      5.48 o
   0   1  10       66.07       71.38      3.85 o
   1   1  10       24.36       20.91      2.84 o
   2   1  10       31.58       26.71      3.14 o
   3   1  10       84.80       70.58      5.06 o
   4   1  10        1.06       -0.49      3.21 o
   5   1  10        0.10        0.09      3.31 o
   6   1  10       23.61       23.54      4.55 o
 -12   2  10       16.70       20.49      8.12 o
 -11   2  10        0.81        0.08      5.02 o
 -10   2  10       14.70       14.51      4.87 o
  -9   2  10       24.92       26.90      2.38 o
  -8   2  10       35.72       35.08      2.45 o
  -7   2  10      193.20      198.02      5.11 o
  -6   2  10       35.61       34.48      2.64 o
  -5   2  10       27.32       26.44      1.36 o
  -4   2  10       48.83       51.57      2.37 o
  -3   2  10       76.64       63.35      2.98 o
  -2   2  10       61.50       59.65      3.02 o
  -1   2  10        1.49        0.30      3.52 o
   0   2  10      107.52       95.89      6.32 o
   1   2  10       14.01        7.69      2.71 o
   2   2  10        4.25       -0.94      3.14 o
   3   2  10      126.89      124.84      6.59 o
   4   2  10       13.47       20.44      4.06 o
   5   2  10       16.91       21.84      4.48 o
   6   2  10        1.61        4.87      3.97 o
 -11   3  10      133.83      151.71     17.21 o
 -10   3  10        1.14        6.65      3.47 o
  -9   3  10      501.38      499.42      8.75 o
  -8   3  10        3.15        1.81      1.85 o
  -7   3  10        2.31        8.19      2.33 o
  -6   3  10        9.65       13.33      2.39 o
  -5   3  10       28.12       31.71      1.63 o
  -4   3  10      129.76      129.10      3.61 o
  -3   3  10        0.62       -0.07      1.29 o
  -2   3  10        0.07       -0.47      1.29 o
  -1   3  10       13.47       11.23      1.73 o
   0   3  10       38.53       30.14      6.19 o
   1   3  10        6.16        3.32      1.76 o
   2   3  10        4.25        6.91      3.35 o
   3   3  10       41.78       53.42      5.14 o
   4   3  10        1.53        4.78      3.62 o
   5   3  10        6.12        5.85      3.99 o
 -11   4  10       76.84       76.56     10.83 o
 -10   4  10        9.02        5.00      5.44 o
  -9   4  10      162.04      164.88      5.11 o
  -8   4  10      364.68      383.92      7.56 o
  -7   4  10        0.59        1.57      3.29 o
  -6   4  10       97.25       98.99      3.93 o
  -5   4  10      264.81      263.07      5.49 o
  -4   4  10       56.68       56.88      3.52 o
  -3   4  10       57.03       53.83      2.93 o
  -2   4  10      233.15      252.81      4.75 o
  -1   4  10       43.18       43.34      2.90 o
   0   4  10        0.06       -0.89      2.57 o
   1   4  10        1.09        6.19      5.80 o
   2   4  10        2.68       -1.89      4.33 o
   3   4  10       14.48       17.40      5.72 o
   4   4  10       11.09       11.95      4.28 o
 -10   5  10        6.17        0.58      5.07 o
  -9   5  10        5.89        3.51      3.24 o
  -8   5  10      198.64      193.95      5.60 o
  -7   5  10      115.29      118.67      5.68 o
  -6   5  10        2.72        5.09      2.31 o
  -5   5  10        9.60       11.63      2.41 o
  -4   5  10       44.28       55.73      3.36 o
  -3   5  10        5.65        1.36      2.16 o
  -2   5  10        0.57       -0.45      2.11 o
  -1   5  10        5.17        7.55      2.45 o
   0   5  10       76.76      100.48      5.75 o
   1   5  10        2.41       12.76      6.57 o
   2   5  10       19.16       13.53      6.57 o
   3   5  10        2.09       -1.26      4.97 o
   4   5  10        0.41        0.39      5.80 o
 -10   6  10        2.60        3.87      7.35 o
  -9   6  10        9.55       -0.29      3.58 o
  -8   6  10       17.00       16.48      3.04 o
  -7   6  10       91.46       86.44      5.55 o
  -6   6  10       12.67       13.24      4.21 o
  -5   6  10        4.90        3.04      2.40 o
  -4   6  10        0.28        0.99      2.26 o
  -3   6  10        8.30       10.42      2.67 o
  -2   6  10        6.25        8.97      2.60 o
  -1   6  10        1.83       -4.12      3.34 o
   0   6  10       76.86       82.61      5.77 o
   1   6  10       26.32        8.89      6.57 o
   2   6  10        3.41        2.32      5.80 o
   3   6  10       12.43       13.53      7.73 o
  -9   7  10       68.30       72.28      7.15 o
  -8   7  10        2.68       -1.83      4.23 o
  -7   7  10        4.11       12.02      4.27 o
  -6   7  10        5.93        5.91      3.21 o
  -5   7  10        7.88       14.02      3.06 o
  -4   7  10       10.10       18.00      3.23 o
  -3   7  10        3.04        1.50      3.06 o
  -2   7  10        6.38       10.50      3.33 o
  -1   7  10        0.17        4.79      4.51 o
   0   7  10       27.83       23.50      5.33 o
   1   7  10       26.03       17.98      5.19 o
  -7   8  10       38.10       36.92      6.15 o
  -6   8  10       64.54       68.44      7.24 o
  -5   8  10       74.61       75.67      6.62 o
  -4   8  10        0.92        3.15      4.22 o
  -3   8  10        1.85        3.07      4.38 o
  -2   8  10        1.81        3.44      6.55 o
  -1   8  10       14.77       16.95      5.80 o
   0   8  10        8.14       17.74      5.45 o
  -6 -10  11        5.77        1.33     10.25 o
  -5 -10  11       21.33       34.06      5.40 o
  -4 -10  11        0.07       -5.78      4.29 o
  -3 -10  11       35.27       25.60      4.83 o
  -2 -10  11       10.47       12.50      3.79 o
  -1 -10  11       56.86       49.72      3.95 o
   0 -10  11        4.48        6.88      2.96 o
   1 -10  11       15.92       17.88      3.70 o
  -7  -9  11        9.04       11.37      4.64 o
  -6  -9  11        0.29       -3.86      4.07 o
  -5  -9  11       10.82        7.03      4.85 o
  -4  -9  11       14.88        9.73      4.26 o
  -3  -9  11       33.97       31.60      4.66 o
  -2  -9  11       12.25       14.48      2.86 o
  -1  -9  11       15.60       12.34      2.95 o
   0  -9  11       69.43       78.61      5.34 o
   1  -9  11       11.32       11.71      3.30 o
   2  -9  11        0.48        3.01      3.13 o
   3  -9  11        4.81       12.39      4.25 o
  -8  -8  11        7.10        0.84      5.36 o
  -7  -8  11        7.68        7.25      4.31 o
  -6  -8  11        8.29        5.21      4.33 o
  -5  -8  11        5.86        0.56      3.75 o
  -4  -8  11       20.28       17.85      2.93 o
  -3  -8  11       12.40       12.88      3.20 o
  -2  -8  11        4.41        2.61      2.39 o
  -1  -8  11        0.10        0.15      2.29 o
   0  -8  11       39.01       45.61      3.71 o
   1  -8  11        3.12        5.02      4.24 o
   2  -8  11        3.39        6.80      3.01 o
   3  -8  11        3.15        2.79      4.52 o
   4  -8  11       23.00       31.21      5.44 o
  -9  -7  11       55.98       59.77      8.12 o
  -8  -7  11        2.69        3.08      8.31 o
  -7  -7  11       18.21       18.28      5.29 o
  -6  -7  11        2.94        6.39      3.68 o
  -5  -7  11        2.92        1.72      2.25 o
  -4  -7  11        2.39        0.99      3.23 o
  -3  -7  11       17.80       19.23      3.15 o
  -2  -7  11        2.12        4.26      2.15 o
  -1  -7  11        3.99        1.50      2.13 o
   0  -7  11        0.71        3.50      2.58 o
   1  -7  11        1.11        3.06      2.58 o
   2  -7  11        6.09        8.48      2.74 o
   3  -7  11       79.94       87.98      7.43 o
   4  -7  11       16.64       14.55      4.79 o
 -10  -6  11        3.04       -2.09      4.86 o
  -9  -6  11        0.93        0.09      6.77 o
  -8  -6  11        1.06       -0.48      4.43 o
  -7  -6  11       25.68       22.55      6.19 o
  -6  -6  11        2.62        5.83      2.25 o
  -5  -6  11       64.69       64.50      4.29 o
  -4  -6  11       61.17       64.95      4.63 o
  -3  -6  11       73.81       76.50      3.75 o
  -2  -6  11       73.43       76.43      3.16 o
  -1  -6  11       24.12       20.52      2.30 o
   0  -6  11      135.83      133.40      4.62 o
   1  -6  11       44.66       44.76      3.33 o
   2  -6  11        7.99        2.31      2.44 o
   3  -6  11        4.09        6.15      3.73 o
   4  -6  11       29.45       34.10      4.05 o
   5  -6  11       12.82       24.57      5.20 o
 -10  -5  11        1.32       -2.23      4.57 o
  -9  -5  11      126.46      123.54      8.53 o
  -8  -5  11        2.66        7.42      4.50 o
  -7  -5  11        0.72       -1.96      3.57 o
  -6  -5  11        9.44        6.23      5.64 o
  -5  -5  11        2.56        3.05      2.07 o
  -4  -5  11       26.09       32.67      2.37 o
  -3  -5  11      216.55      230.43      4.61 o
  -2  -5  11       31.57       30.78      2.17 o
  -1  -5  11        4.19        5.78      1.66 o
   0  -5  11      108.87      117.44      3.62 o
   1  -5  11        2.80        1.93      2.36 o
   2  -5  11      191.33      211.99      7.81 o
   3  -5  11       10.19        8.99      2.83 o
   4  -5  11        7.70        8.30      4.33 o
   5  -5  11        1.13        2.95      3.98 o
 -11  -4  11        0.80        1.86      5.15 o
 -10  -4  11       17.26       19.36      8.31 o
  -9  -4  11       92.64      102.01      7.80 o
  -8  -4  11       83.32       92.43      9.28 o
  -7  -4  11       10.50        9.89      7.15 o
  -6  -4  11        2.37        2.45      1.95 o
  -5  -4  11       22.13       21.20      2.17 o
  -4  -4  11        9.81        8.90      1.78 o
  -3  -4  11       55.37       64.77      2.91 o
  -2  -4  11      259.44      265.49      9.67 o
  -1  -4  11        7.97        9.20      1.62 o
   0  -4  11       38.81       43.33      2.23 o
   1  -4  11      165.45      175.23      5.91 o
   2  -4  11       98.01       81.96      9.12 o
   3  -4  11        2.12        1.56      2.70 o
   4  -4  11        4.61       10.74      6.38 o
   5  -4  11        3.51        3.87      6.38 o
 -11  -3  11        9.70        2.03      4.97 o
 -10  -3  11       21.66       25.80      5.72 o
  -9  -3  11      101.58       95.41      7.52 o
  -8  -3  11       36.68       31.88      5.15 o
  -7  -3  11        4.56       12.30      4.64 o
  -6  -3  11       48.76       40.62      2.83 o
  -5  -3  11      193.95      197.92      4.53 o
  -4  -3  11       14.20       13.22      1.67 o
  -3  -3  11      112.70      106.72      8.89 o
  -2  -3  11        0.90        2.30      3.87 o
  -1  -3  11       41.73       51.04      5.03 o
   0  -3  11        9.70        8.73      1.79 o
   1  -3  11       33.61       28.05      2.53 o
   2  -3  11       75.83       71.52      4.92 o
   3  -3  11       12.38       12.65      3.57 o
   4  -3  11        1.30       -2.03      3.33 o
   5  -3  11        3.96        2.88      4.21 o
   6  -3  11        4.86       17.14      5.08 o
 -11  -2  11        5.64       11.98      5.50 o
 -10  -2  11        6.33        2.17      4.57 o
  -9  -2  11        0.83       -2.56      4.45 o
  -8  -2  11        0.48       -2.84      5.41 o
  -7  -2  11       22.60       20.15      3.57 o
  -6  -2  11        1.21        2.85      2.04 o
  -5  -2  11      334.80      340.95      6.49 o
  -4  -2  11       11.96       10.49      1.64 o
  -3  -2  11      175.28      173.52      4.01 o
  -2  -2  11       24.10       14.01      2.42 o
  -1  -2  11      136.98      101.71      5.28 o
   0  -2  11       87.67       79.06      4.35 o
   1  -2  11      108.58      103.31      4.12 o
   2  -2  11        0.23        0.00      2.98 o
   3  -2  11        0.46       -3.17      6.38 o
   4  -2  11       65.79       71.13      6.13 o
   5  -2  11        0.29       -4.02      6.96 o
   6  -2  11        6.63       11.84      5.22 o
 -11  -1  11        6.37       10.97      6.19 o
 -10  -1  11        0.62       -5.02      4.33 o
  -9  -1  11       40.44       37.54      8.51 o
  -8  -1  11        1.11       -2.58      5.99 o
  -7  -1  11        7.39        9.84      3.00 o
  -6  -1  11       13.86       14.36      2.43 o
  -5  -1  11       47.13       49.11      2.43 o
  -4  -1  11        1.00        2.97      1.59 o
  -3  -1  11      136.24      124.13      3.34 o
  -2  -1  11       94.84       90.81      9.47 o
  -1  -1  11     1255.68     1191.49     37.68 o
   0  -1  11      316.34      300.92      6.23 o
   1  -1  11       60.16       50.85      3.14 o
   2  -1  11        0.68        0.02      2.65 o
   3  -1  11        0.45        2.97      3.04 o
   4  -1  11        0.62        1.83      3.21 o
   5  -1  11       10.02       -1.33      4.27 o
 -12   0  11        5.09        7.87      9.28 o
 -11   0  11        8.03        7.18      5.32 o
 -10   0  11       14.09        2.56      4.92 o
  -9   0  11       13.19        6.79      4.57 o
  -8   0  11       42.18       38.82      3.49 o
  -7   0  11        4.26        2.52      2.21 o
  -6   0  11       30.26       26.15      2.77 o
  -5   0  11        0.26       -0.37      1.88 o
  -4   0  11      123.60      109.73      3.63 o
  -3   0  11        2.06        0.20      1.41 o
  -2   0  11       14.07       14.20      2.44 o
  -1   0  11       29.31       31.63      4.15 o
   0   0  11      527.41      542.22      9.66 o
   1   0  11       17.54       10.05      3.87 o
   2   0  11        0.24       -4.84      3.22 o
   3   0  11       24.17       21.55      5.99 o
   4   0  11        2.78        9.33      3.91 o
   5   0  11        0.76       -2.75      3.38 o
 -11   1  11        3.20        6.78      5.50 o
 -10   1  11       15.15       21.42      5.85 o
  -9   1  11       16.80       16.39      5.21 o
  -8   1  11       34.85       30.84      6.63 o
  -7   1  11       61.82       63.07      2.70 o
  -6   1  11        6.97        1.04      2.45 o
  -5   1  11        6.64        5.02      2.07 o
  -4   1  11        1.50        1.35      1.36 o
  -3   1  11       55.19       43.92      3.27 o
  -2   1  11      135.96      141.37      4.66 o
  -1   1  11       31.35       41.79      4.55 o
   0   1  11       14.97       13.13      3.90 o
   1   1  11        3.24        5.58      3.14 o
   2   1  11        0.87        3.98      3.04 o
   3   1  11        5.85        1.10      3.09 o
   4   1  11        0.36        3.32      3.38 o
   5   1  11        1.75        7.46      3.91 o
 -11   2  11        0.58        1.11      5.21 o
 -10   2  11        6.68        8.14      5.36 o
  -9   2  11        7.78        9.72      3.03 o
  -8   2  11      310.18      302.15      8.88 o
  -7   2  11      267.21      257.92      6.16 o
  -6   2  11       77.53       72.60      2.67 o
  -5   2  11        1.17        3.00      1.54 o
  -4   2  11       80.49       78.37      2.92 o
  -3   2  11      336.78      363.84      6.72 o
  -2   2  11        4.79        1.10      1.93 o
  -1   2  11       38.11       37.27      5.41 o
   0   2  11        0.38       -1.55      5.03 o
   1   2  11       25.96       25.42      5.31 o
   2   2  11       44.12       47.24      4.71 o
   3   2  11        0.05        3.95      3.39 o
   4   2  11        1.14       -1.31      3.40 o
   5   2  11        0.17        9.28      7.35 o
 -11   3  11        7.68        1.66      5.56 o
 -10   3  11       15.28       11.37      5.79 o
  -9   3  11       19.83       22.75      3.86 o
  -8   3  11        2.04        1.40      3.15 o
  -7   3  11       70.33       77.68      5.25 o
  -6   3  11       79.07       86.56      3.33 o
  -5   3  11       93.43      111.01      2.49 o
  -4   3  11      140.84      152.02      4.65 o
  -3   3  11       87.55       92.26      3.83 o
  -2   3  11       12.32        4.93      2.44 o
  -1   3  11      123.44      120.07      8.06 o
   0   3  11       82.03       83.91     10.05 o
   1   3  11       42.49       43.31      8.51 o
   2   3  11       18.12       14.64      5.57 o
   3   3  11        0.00       -0.65      3.52 o
   4   3  11       17.86       15.53      4.37 o
 -10   4  11        0.52       -3.11      6.96 o
  -9   4  11        8.23       12.03      3.67 o
  -8   4  11       49.65       47.78      5.04 o
  -7   4  11       10.16       13.56      3.80 o
  -6   4  11      122.85      114.56      4.92 o
  -5   4  11       14.39       13.53      2.69 o
  -4   4  11       71.92       63.13      4.03 o
  -3   4  11       61.41       53.25      3.81 o
  -2   4  11      123.15      117.25      5.08 o
  -1   4  11        6.04        3.78      2.76 o
   0   4  11       10.94       10.21      3.99 o
   1   4  11        5.50       13.92      6.57 o
   2   4  11       58.51       58.81      7.25 o
   3   4  11        0.19       -6.75      5.08 o
 -10   5  11        7.46       12.20      6.38 o
  -9   5  11        6.49        8.94      3.76 o
  -8   5  11        0.72       -2.92      3.29 o
  -7   5  11        7.62        5.39      3.88 o
  -6   5  11        8.41        4.30      3.56 o
  -5   5  11       58.35       73.33      6.87 o
  -4   5  11        0.10       -1.28      2.55 o
  -3   5  11       38.19       36.86      3.57 o
  -2   5  11       11.00        8.25      4.07 o
  -1   5  11       17.36       28.44      6.43 o
   0   5  11        0.02        1.81      3.11 o
   1   5  11        1.90        7.73      6.57 o
   2   5  11        0.01        5.03      6.19 o
  -9   6  11       23.08       19.44      4.57 o
  -8   6  11        9.91       12.93      5.16 o
  -7   6  11        3.33        6.16      3.88 o
  -6   6  11       33.94       34.34      4.90 o
  -5   6  11      154.65      155.45      8.01 o
  -4   6  11        9.37        9.04      3.02 o
  -3   6  11       76.84       84.46      5.14 o
  -2   6  11       10.33        9.12      4.46 o
  -1   6  11       21.07       24.23      4.02 o
   0   6  11        2.41       -2.91      4.07 o
   1   6  11        2.73        3.13      5.99 o
  -8   7  11       16.62       15.08      6.57 o
  -7   7  11        3.55        4.42      4.20 o
  -6   7  11        9.40        6.12      4.31 o
  -5   7  11      172.27      191.18      9.02 o
  -4   7  11       21.65       15.29      4.48 o
  -3   7  11       95.93      116.48      6.17 o
  -2   7  11       38.49       40.42      6.15 o
  -1   7  11       28.68       43.17      6.57 o
   0   7  11        1.67       -3.87      6.57 o
  -4   8  11        1.75       -3.85      3.75 o
  -4 -10  12        0.64        2.26      4.31 o
  -3 -10  12        0.22       -2.91      4.18 o
  -2 -10  12       13.02       15.21      3.81 o
  -1 -10  12       54.58       51.28      4.66 o
  -6  -9  12        7.83        3.15      4.26 o
  -5  -9  12        1.95       -0.39      3.97 o
  -4  -9  12       13.79        4.86      4.15 o
  -3  -9  12        9.17       11.83      3.41 o
  -2  -9  12        0.01        1.33      3.11 o
  -1  -9  12       15.58       17.98      3.51 o
   0  -9  12       16.80       17.36      3.54 o
   1  -9  12       40.79       46.68      4.97 o
  -8  -8  12       31.92       13.81      5.66 o
  -7  -8  12       12.21       16.33      4.55 o
  -6  -8  12       21.68       19.07      4.26 o
  -5  -8  12       16.70       15.66      4.15 o
  -4  -8  12        1.56       -5.14      3.52 o
  -3  -8  12        0.47       -0.59      2.74 o
  -2  -8  12        2.16       -1.06      2.84 o
  -1  -8  12       57.13       65.57      4.27 o
   0  -8  12        7.15        2.14      2.74 o
   1  -8  12        0.85        6.45      2.77 o
   2  -8  12        0.89       -2.73      2.73 o
   3  -8  12       14.07       15.47      6.96 o
  -9  -7  12        0.48        5.19      5.20 o
  -8  -7  12        4.98       -6.97      8.31 o
  -7  -7  12        6.16       -0.52      4.43 o
  -6  -7  12        1.79       -0.72      3.91 o
  -5  -7  12       10.31       13.32      3.52 o
  -4  -7  12        2.01        1.40      2.66 o
  -3  -7  12        0.26       -0.78      3.24 o
  -2  -7  12        1.80       -0.39      2.09 o
  -1  -7  12       13.90       18.30      2.50 o
   0  -7  12       43.00       43.63      3.37 o
   1  -7  12        5.30        5.96      2.72 o
   2  -7  12        0.46        3.19      3.28 o
   3  -7  12       42.23       38.17      3.67 o
  -9  -6  12       33.67       30.63     10.05 o
  -8  -6  12        0.06       -1.78      4.21 o
  -7  -6  12      118.30      115.00      9.86 o
  -6  -6  12       22.31       13.94      4.15 o
  -5  -6  12        6.97        6.85      3.05 o
  -4  -6  12        0.02       -0.69      2.39 o
  -3  -6  12        1.47        1.18      2.46 o
  -2  -6  12       15.35       14.96      2.36 o
  -1  -6  12       24.36       21.36      2.21 o
   0  -6  12       23.46       25.65      2.72 o
   1  -6  12        0.18       -0.47      2.29 o
   2  -6  12        3.96        4.78      2.60 o
   3  -6  12       21.41       24.52      3.68 o
   4  -6  12        0.90        4.24      3.92 o
 -10  -5  12        7.17       10.41      5.41 o
  -9  -5  12        6.91       13.35     10.83 o
  -8  -5  12      242.67      275.36     10.95 o
  -7  -5  12       19.53       19.64      7.54 o
  -6  -5  12       11.57        6.87      4.64 o
  -5  -5  12       21.71       26.37      4.39 o
  -4  -5  12        3.09        3.74      2.51 o
  -3  -5  12       49.33       42.42      3.87 o
  -2  -5  12        2.53        1.30      1.89 o
  -1  -5  12      168.71      186.00      5.36 o
   0  -5  12        9.85       11.00      2.16 o
   1  -5  12        0.98        3.90      2.86 o
   2  -5  12        0.37        1.90      2.60 o
   3  -5  12        8.35        6.41      3.41 o
   4  -5  12        0.34        0.29      2.94 o
 -10  -4  12        0.09        3.91     10.83 o
  -9  -4  12        3.64        2.38      4.57 o
  -8  -4  12      176.25      176.84      8.91 o
  -7  -4  12       80.36       88.10      6.38 o
  -6  -4  12       40.39       37.19      4.36 o
  -5  -4  12       44.10       43.73      3.02 o
  -4  -4  12       99.40      107.87      4.02 o
  -3  -4  12       32.57       34.43      3.67 o
  -2  -4  12        0.01       -0.21      2.51 o
  -1  -4  12      255.38      258.87      4.90 o
   0  -4  12        1.02        2.74      2.73 o
   1  -4  12       39.34       35.03      3.43 o
   2  -4  12        6.16        3.87      2.53 o
   3  -4  12        0.74        1.40      3.22 o
   4  -4  12        0.15        0.24      3.79 o
 -11  -3  12        6.19        9.39     10.25 o
 -10  -3  12       15.78        0.77      5.41 o
  -9  -3  12        0.00       -2.14      4.27 o
  -8  -3  12       31.00       38.24      5.22 o
  -7  -3  12       41.63       43.83      4.92 o
  -6  -3  12       47.15       50.53      3.67 o
  -5  -3  12      216.54      232.82      4.80 o
  -4  -3  12        0.94        0.76      1.53 o
  -3  -3  12       23.58       34.80      6.19 o
  -2  -3  12       51.39       60.12      3.98 o
  -1  -3  12        5.94        5.03      3.09 o
   0  -3  12       27.32       28.62      2.33 o
   1  -3  12       74.44       84.98      5.80 o
   2  -3  12        6.09        9.20      5.22 o
   3  -3  12       27.10       30.69      4.36 o
   4  -3  12        4.82        3.71      3.86 o
 -11  -2  12       10.09        6.87      5.44 o
 -10  -2  12       23.88       27.00      5.50 o
  -9  -2  12       18.58       23.15      5.08 o
  -8  -2  12       10.68        2.71      6.19 o
  -7  -2  12       69.83       64.19      5.36 o
  -6  -2  12       22.29       24.51      3.25 o
  -5  -2  12        0.01        2.64      1.70 o
  -4  -2  12        0.02       -0.38      2.23 o
  -3  -2  12       15.79       16.36      2.32 o
  -2  -2  12       31.44       22.21      2.73 o
  -1  -2  12       70.77       52.60      2.73 o
   0  -2  12      142.99      151.14      8.51 o
   1  -2  12      342.59      335.90      9.52 o
   2  -2  12       20.11       23.86      3.71 o
   3  -2  12       34.32       42.86     10.05 o
   4  -2  12       11.59       13.29      4.45 o
 -11  -1  12       12.37        9.39      5.44 o
 -10  -1  12       40.53       33.67      6.01 o
  -9  -1  12        1.11       -5.91      4.03 o
  -8  -1  12      113.12      113.23     12.76 o
  -7  -1  12       13.41       11.99      5.03 o
  -6  -1  12      227.61      215.80      8.37 o
  -5  -1  12        4.21        8.58      1.86 o
  -4  -1  12       25.05       29.43      2.15 o
  -3  -1  12        0.95        0.16      1.53 o
  -2  -1  12        1.97        2.33      1.76 o
  -1  -1  12       30.72       19.39      4.06 o
   0  -1  12       38.02       29.16      3.11 o
   1  -1  12       17.44       15.37      3.09 o
   2  -1  12        1.11        0.82      2.75 o
   3  -1  12       14.06       10.48      3.52 o
   4  -1  12       23.37       27.98      4.92 o
 -11   0  12        3.11        7.06      5.21 o
 -10   0  12      146.46      149.73     10.83 o
  -9   0  12        1.62        0.07      4.33 o
  -8   0  12      142.13      130.04      5.56 o
  -7   0  12        1.96        3.73      2.88 o
  -6   0  12       52.31       39.76      3.66 o
  -5   0  12      316.50      309.95     10.21 o
  -4   0  12       17.00       18.28      2.13 o
  -3   0  12       15.70       12.41      1.64 o
  -2   0  12       89.95       92.51      4.22 o
  -1   0  12       21.48        6.19      5.80 o
   0   0  12       93.01       97.25      5.85 o
   1   0  12       42.80       40.52      3.97 o
   2   0  12        3.33        5.17      3.41 o
   3   0  12        0.06        1.83      3.07 o
   4   0  12        3.89        4.86      3.43 o
 -11   1  12       20.03       14.13      5.72 o
 -10   1  12        0.03       -2.44      4.68 o
  -9   1  12        0.60        5.96      4.68 o
  -8   1  12      115.93      120.88      5.89 o
  -7   1  12        7.08        3.65      3.01 o
  -6   1  12       57.13       58.73      6.55 o
  -5   1  12       79.45       81.39      3.79 o
  -4   1  12        7.83        5.48      2.79 o
  -3   1  12      140.74      161.13      4.55 o
  -2   1  12       27.28       25.28      2.86 o
  -1   1  12       19.14       20.11      6.57 o
   0   1  12       12.03       17.01      6.57 o
   1   1  12        9.43       14.23      3.45 o
   2   1  12        0.11       -3.04      3.01 o
   3   1  12       13.48        8.68      3.73 o
   4   1  12        7.99        7.83      3.85 o
 -11   2  12        9.86       -1.12      5.32 o
 -10   2  12       48.89       54.93      7.14 o
  -9   2  12       20.34       22.65      5.93 o
  -8   2  12       96.70       99.90      5.69 o
  -7   2  12        5.69        5.13      5.49 o
  -6   2  12       27.99       31.50      5.88 o
  -5   2  12        0.05       -1.68      3.18 o
  -4   2  12       35.18       42.78      2.52 o
  -3   2  12       82.61       81.27      4.41 o
  -2   2  12        0.02        2.16      2.24 o
  -1   2  12        4.51        0.00      5.41 o
   0   2  12        4.62        3.87      5.80 o
   1   2  12        0.61       -0.53      8.12 o
   2   2  12        1.13        3.38      3.28 o
   3   2  12       32.24       26.96      4.52 o
 -10   3  12       95.47       97.89     13.53 o
  -9   3  12      194.44      177.58     10.40 o
  -8   3  12       51.20       48.50      4.81 o
  -7   3  12       22.03       15.66      6.96 o
  -6   3  12        0.29       -1.39      3.16 o
  -5   3  12       76.55       77.14      5.35 o
  -4   3  12        7.02        3.31      2.36 o
  -3   3  12        0.01       -1.69      2.13 o
  -2   3  12        1.39       -0.35      2.44 o
  -1   3  12        0.07       -0.07      2.72 o
   0   3  12        6.02        9.67      6.19 o
   1   3  12        0.00        0.00      5.80 o
   2   3  12        5.54        5.13      5.08 o
   3   3  12       23.56       28.41      4.87 o
 -10   4  12       26.07       29.19      6.72 o
  -9   4  12       44.13       53.27      7.34 o
  -8   4  12      134.29      159.98      8.91 o
  -7   4  12       10.51        9.31      3.70 o
  -6   4  12       51.36       45.61      4.87 o
  -5   4  12       48.13       53.62      5.07 o
  -4   4  12        6.29        3.17      4.12 o
  -3   4  12        6.41        5.01      2.61 o
  -2   4  12       24.04       21.69      4.18 o
  -1   4  12       72.45       69.52      5.18 o
   0   4  12        0.79        2.42      4.06 o
   1   4  12        1.27        3.48      6.19 o
   2   4  12        6.49        4.64      6.57 o
  -9   5  12        5.55        5.34      3.73 o
  -8   5  12        0.65        5.39      6.48 o
  -7   5  12       37.76       45.09      6.87 o
  -6   5  12       41.87       36.43      5.76 o
  -5   5  12       42.12       32.49      6.56 o
  -4   5  12        4.65        3.64      3.79 o
  -3   5  12       28.40       31.08      5.80 o
  -2   5  12        8.72        8.70      4.37 o
  -1   5  12       12.92       16.80      4.24 o
   0   5  12        2.28        0.13      4.59 o
   1   5  12       25.95       30.16      8.12 o
  -8   6  12        6.54        9.16      4.31 o
  -7   6  12        9.78        8.72      5.42 o
  -6   6  12        0.44       -2.24      3.75 o
  -5   6  12        0.00       -3.56      3.88 o
  -4   6  12        0.94       -0.48      3.82 o
  -3   6  12       22.56       26.01      4.76 o
  -2   6  12       15.68       12.37      6.96 o
  -1   6  12       16.70       25.79      5.56 o
  -5   7  12        3.10        2.17      4.96 o
  -4   7  12        3.80        4.51      4.35 o
  -3   7  12        6.88        8.79      5.05 o
  -5  -9  13       14.45       10.33      4.77 o
  -4  -9  13        8.18        7.78      4.84 o
  -3  -9  13        9.16       16.84      3.54 o
  -2  -9  13        1.12        0.04      3.13 o
  -1  -9  13        2.16        2.10      3.04 o
  -7  -8  13        0.13       -3.00      5.26 o
  -6  -8  13        4.42        7.02      5.12 o
  -5  -8  13        2.32       -4.77      3.52 o
  -4  -8  13        4.36        2.84      3.49 o
  -3  -8  13       39.94       33.76      3.57 o
  -2  -8  13        0.24       -2.47      2.56 o
  -1  -8  13        6.05        8.02      2.97 o
   0  -8  13        9.07        6.24      2.97 o
   1  -8  13       37.30       37.71      8.15 o
  -8  -7  13       18.02       12.54      5.20 o
  -7  -7  13        8.11        5.65      4.83 o
  -6  -7  13       10.55       18.04      4.41 o
  -5  -7  13        0.56        0.65      3.23 o
  -4  -7  13       12.81       16.65      4.25 o
  -3  -7  13       39.86       43.43      3.41 o
  -2  -7  13       15.61        9.66      2.65 o
  -1  -7  13        0.74        0.40      2.48 o
   0  -7  13        8.69        8.25      5.35 o
   1  -7  13       13.33        8.93      3.74 o
   2  -7  13        4.54       12.12      3.33 o
  -9  -6  13        7.81       10.77      5.80 o
  -8  -6  13       20.12       17.23      4.92 o
  -7  -6  13        0.51        5.33      5.61 o
  -6  -6  13       66.71       66.23      5.56 o
  -5  -6  13        8.68        5.21      2.95 o
  -4  -6  13      102.03      107.70      4.40 o
  -3  -6  13        2.18       -0.78      2.13 o
  -2  -6  13        7.18        9.99      3.67 o
  -1  -6  13      108.74      117.50     13.15 o
   0  -6  13       39.52       33.40      3.25 o
   1  -6  13        8.08        6.70      2.91 o
   2  -6  13        8.66        9.27      3.09 o
   3  -6  13        3.81        3.87      4.25 o
  -9  -5  13       10.47        6.50      4.50 o
  -8  -5  13        6.23       14.46      5.03 o
  -7  -5  13       70.05       78.21      6.04 o
  -6  -5  13       32.25       35.25      4.27 o
  -5  -5  13        0.08        4.83      2.26 o
  -4  -5  13       28.93       27.65      4.06 o
  -3  -5  13       28.19       30.93      3.48 o
  -2  -5  13       35.61       35.96      7.35 o
  -1  -5  13       41.28       42.30      8.51 o
   0  -5  13       67.88       73.08      4.72 o
   1  -5  13        2.18        0.22      4.25 o
   2  -5  13       36.08       41.07      5.61 o
   3  -5  13       53.31       79.74      5.94 o
 -10  -4  13       11.74       11.79      5.44 o
  -9  -4  13       15.11       21.54     11.79 o
  -8  -4  13        0.07       -1.44      4.15 o
  -7  -4  13        1.26        3.53      6.19 o
  -6  -4  13        2.53        5.26      3.22 o
  -5  -4  13        5.22        1.71      2.25 o
  -4  -4  13        1.96        2.32      2.34 o
  -3  -4  13        2.53        5.41      5.03 o
  -2  -4  13       44.27       61.48      8.12 o
  -1  -4  13      138.04      112.91     10.83 o
   0  -4  13       13.06       20.61      2.78 o
   1  -4  13       11.17       19.71      2.62 o
   2  -4  13        1.97        2.67      2.48 o
   3  -4  13       18.64       26.99      3.56 o
 -10  -3  13        4.71       -0.73      7.35 o
  -9  -3  13       10.94        4.62      4.57 o
  -8  -3  13      102.72      105.08      7.15 o
  -7  -3  13        1.92        2.21      3.38 o
  -6  -3  13        7.68        6.34      3.22 o
  -5  -3  13       28.08       28.29      2.77 o
  -4  -3  13       11.93       11.24      2.38 o
  -3  -3  13       15.39       13.92      5.41 o
  -2  -3  13       50.62       34.03      6.96 o
  -1  -3  13        2.34       -1.93      3.09 o
   0  -3  13       21.19       16.63      2.50 o
   1  -3  13       16.72       23.26      2.78 o
   2  -3  13        1.42        3.09      3.87 o
   3  -3  13        0.04        0.83      3.57 o
 -10  -2  13       49.78       47.08      8.31 o
  -9  -2  13       15.88       10.17      4.79 o
  -8  -2  13       14.25       16.72      6.19 o
  -7  -2  13        4.08        6.76      3.63 o
  -6  -2  13      103.52       99.98      8.51 o
  -5  -2  13        0.30        3.50      2.29 o
  -4  -2  13       24.60       23.28      2.93 o
  -3  -2  13       14.18       21.65      5.80 o
  -2  -2  13      150.56      146.54     10.44 o
  -1  -2  13       10.18       12.72      3.29 o
   0  -2  13       41.18       32.99      5.61 o
   1  -2  13        9.51        8.07      2.98 o
   2  -2  13        7.73        3.42      3.28 o
   3  -2  13        0.80       -3.36      5.80 o
 -10  -1  13       14.65        8.97      5.15 o
  -9  -1  13        0.03       -2.91      4.33 o
  -8  -1  13       11.22       14.64      6.77 o
  -7  -1  13        7.81        5.40      3.68 o
  -6  -1  13        0.87        4.20      2.52 o
  -5  -1  13        5.03        1.20      3.01 o
  -4  -1  13      218.41      245.80      5.86 o
  -3  -1  13       32.11       34.31      3.40 o
  -2  -1  13       14.47       16.24      6.19 o
  -1  -1  13       25.28       41.37      7.73 o
   0  -1  13      156.65      137.01      6.61 o
   1  -1  13       16.36       16.06      4.69 o
   2  -1  13        2.34        1.04      3.09 o
   3  -1  13        2.63        5.31      3.37 o
 -10   0  13       21.44       16.02      5.57 o
  -9   0  13       43.31       51.07      6.41 o
  -8   0  13       11.75        9.17      3.01 o
  -7   0  13        6.54        7.05      3.02 o
  -6   0  13       28.60       23.02      2.76 o
  -5   0  13        3.74        7.32      2.38 o
  -4   0  13       37.58       40.06      3.05 o
  -3   0  13        3.73        7.87      2.93 o
  -2   0  13       19.86       13.29      3.28 o
  -1   0  13       18.35       17.79      6.57 o
   0   0  13        0.09        0.00      6.19 o
   1   0  13      121.87      104.66      6.71 o
   2   0  13        0.12        7.38      3.47 o
   3   0  13       23.16       26.00      4.29 o
 -10   1  13        1.66        3.45      5.41 o
  -9   1  13        6.57        0.72      4.86 o
  -8   1  13       15.77       18.03      4.16 o
  -7   1  13        0.05       -0.73      2.92 o
  -6   1  13      132.93      131.23      5.93 o
  -5   1  13        5.83        8.42      2.48 o
  -4   1  13        4.08        1.10      2.46 o
  -3   1  13        1.04        0.27      2.60 o
  -2   1  13        2.00        5.19      3.15 o
  -1   1  13        8.20        6.19      6.19 o
   0   1  13        1.02       -4.64      5.41 o
   1   1  13       20.98       22.81      3.94 o
   2   1  13       20.64       28.60      4.31 o
   3   1  13        1.35       -0.41      9.28 o
 -10   2  13        6.10        1.10      6.77 o
  -9   2  13        5.87        9.07      5.44 o
  -8   2  13        0.01       -0.34      3.28 o
  -7   2  13       35.80       32.16      4.22 o
  -6   2  13       29.25       31.74      4.14 o
  -5   2  13       13.23       13.28      2.65 o
  -4   2  13      149.13      146.50      5.26 o
  -3   2  13       23.38       23.77      6.77 o
  -2   2  13        3.45       -0.48      3.48 o
  -1   2  13        1.94       -1.71      3.43 o
   0   2  13        7.83       13.92      6.57 o
   1   2  13        0.03        6.57      6.19 o
   2   2  13        6.83       12.48      5.48 o
  -9   3  13       49.84       40.85      9.86 o
  -8   3  13       24.00       31.77      4.37 o
  -7   3  13       72.39       78.31      5.71 o
  -6   3  13       10.16       12.17      3.62 o
  -5   3  13        6.54        1.27      3.23 o
  -4   3  13       79.95       76.92      7.48 o
  -3   3  13        9.33        8.43      3.48 o
  -2   3  13       14.45       20.26      4.64 o
  -1   3  13        0.99       -0.28      3.71 o
   0   3  13       17.86       15.85      6.96 o
   1   3  13       22.98       31.71      8.51 o
  -9   4  13       23.83       23.20      7.73 o
  -8   4  13        0.52        0.12      3.98 o
  -7   4  13       47.80       41.05      5.21 o
  -6   4  13       12.16       13.24      3.94 o
  -5   4  13        1.13       -1.41      3.52 o
  -4   4  13        1.89       -0.50      3.44 o
  -3   4  13       48.89       58.08      5.29 o
  -2   4  13       16.97       12.09      8.12 o
  -1   4  13        1.40        3.08      4.07 o
   0   4  13        2.54       -0.69      5.61 o
  -7   5  13       28.33       32.21      5.26 o
  -6   5  13       46.62       39.29      5.11 o
  -5   5  13        4.85        7.44      3.96 o
  -4   5  13        0.17       -0.71      3.67 o
  -3   5  13        4.89        5.93      3.87 o
  -2   5  13        1.96       -2.27      4.07 o
  -1   5  13        7.65        4.30      4.35 o
  -4   6  13       38.35       47.96      6.54 o
  -5  -8  14        7.18        6.78      3.69 o
  -4  -8  14       16.37       23.17      4.02 o
  -3  -8  14        6.44        2.76      3.91 o
  -2  -8  14       30.62       30.52      4.09 o
  -7  -7  14        4.64        2.15      4.27 o
  -6  -7  14       10.35        4.92      5.99 o
  -5  -7  14        0.00       -2.73      3.09 o
  -4  -7  14        0.07       -3.02      2.46 o
  -3  -7  14        1.35        1.18      3.01 o
  -2  -7  14       41.01       43.31      8.12 o
  -1  -7  14        1.95       -5.41      5.41 o
   0  -7  14       22.88       26.77      3.56 o
  -8  -6  14        1.00       -1.83      4.21 o
  -7  -6  14        0.08       -1.39      3.79 o
  -6  -6  14        0.31        1.23      2.95 o
  -5  -6  14        0.00       -2.39      2.40 o
  -4  -6  14       10.40       12.76      6.57 o
  -3  -6  14       19.37       15.08      5.80 o
  -2  -6  14       22.42       17.40      6.19 o
  -1  -6  14        4.61        2.71      5.41 o
   0  -6  14       12.65       10.05      6.57 o
   1  -6  14        0.17       -1.89      5.99 o
  -8  -5  14       11.52       10.75      7.15 o
  -7  -5  14       20.08       19.55      4.36 o
  -6  -5  14        0.03       -2.23      9.67 o
  -5  -5  14       14.02       12.72      2.90 o
  -4  -5  14       26.92       26.68      6.96 o
  -3  -5  14       34.08       46.79      7.73 o
  -2  -5  14        4.75        4.25      5.41 o
  -1  -5  14       14.11       10.44      6.19 o
   0  -5  14       21.71       11.99      6.57 o
   1  -5  14        9.46       11.05      4.06 o
  -9  -4  14       35.70       33.79      5.57 o
  -8  -4  14       63.54       66.91      6.04 o
  -7  -4  14       47.98       54.43      5.20 o
  -6  -4  14        4.72       -1.03      3.15 o
  -5  -4  14        1.72       -3.74      2.71 o
  -4  -4  14       18.55       17.79      5.80 o
  -3  -4  14        1.21        0.00      5.03 o
  -2  -4  14       39.68       43.69      7.73 o
  -1  -4  14       77.00       72.31      9.67 o
   0  -4  14       11.11       18.56      6.96 o
   1  -4  14        1.41       -2.32      4.25 o
   2  -4  14        7.52       15.08      6.19 o
  -9  -3  14        6.28        7.35      4.27 o
  -8  -3  14       11.59        7.02      6.38 o
  -7  -3  14        0.78        3.31      3.57 o
  -6  -3  14        0.13        3.33      2.98 o
  -5  -3  14        8.80       11.02      4.45 o
  -4  -3  14        3.16        7.73      5.03 o
  -3  -3  14       44.68       41.37      6.96 o
  -2  -3  14       14.37       27.07      6.96 o
  -1  -3  14        0.82       -7.54      5.03 o
   1  -3  14        0.82        1.93      5.03 o
   2  -3  14        0.16       -3.38      3.15 o
  -9  -2  14        5.33       11.79      4.62 o
  -8  -2  14        2.44        1.16      3.92 o
  -7  -2  14        5.90        6.57      3.86 o
  -6  -2  14       13.47       10.27      5.23 o
  -5  -2  14        3.99        3.94      2.29 o
  -4  -2  14        2.02        5.01      3.29 o
  -3  -2  14       18.39       11.99      5.80 o
  -2  -2  14       30.48       16.24      6.19 o
   0  -2  14       48.17       44.47      4.64 o
   1  -2  14        4.86        2.79      2.93 o
   2  -2  14        0.48       -1.06      3.67 o
  -9  -1  14        3.18       12.55      4.57 o
  -8  -1  14        0.91        6.28      5.03 o
  -7  -1  14       42.55       40.21      5.00 o
  -6  -1  14        1.10       -2.57      2.60 o
  -5  -1  14       22.98       35.86      3.24 o
  -4  -1  14       32.96       31.70      5.56 o
  -3  -1  14        4.02        6.06      2.40 o
  -2  -1  14       20.94       22.84      3.48 o
  -1  -1  14       99.48      100.15     11.21 o
   0  -1  14        0.00        3.19      3.03 o
   1  -1  14       31.68       28.68      3.66 o
   2  -1  14        0.57       -0.73      3.13 o
  -9   0  14       25.98       35.59      5.72 o
  -8   0  14        5.22        8.10      4.33 o
  -7   0  14        4.72        7.63      3.14 o
  -6   0  14       65.08       80.45      4.00 o
  -5   0  14      100.16      100.05      5.30 o
  -4   0  14        0.03        0.91      2.28 o
  -3   0  14        1.73       -2.47      2.39 o
  -2   0  14        3.38        4.90      3.03 o
  -1   0  14        2.40        1.16      5.80 o
   0   0  14        8.57        1.93      6.19 o
   1   0  14        0.00       -1.16      3.57 o
  -9   1  14        3.53        6.91      4.97 o
  -8   1  14        6.09        5.77      6.38 o
  -7   1  14        0.01        0.15      3.02 o
  -6   1  14        5.24        6.64      3.45 o
  -5   1  14        3.99        3.36      2.38 o
  -4   1  14        1.01        0.84      2.46 o
  -3   1  14       34.43       39.66      4.57 o
  -2   1  14        5.55       10.40      3.57 o
  -1   1  14        2.49        1.70      3.22 o
   0   1  14        4.27        5.41      6.96 o
   1   1  14       13.41       16.24      8.12 o
  -9   2  14       24.96       24.81      6.01 o
  -8   2  14       48.93       48.82      4.81 o
  -7   2  14        0.25        2.59      3.26 o
  -6   2  14        0.87        1.84      3.21 o
  -5   2  14       17.78       28.81      9.16 o
  -4   2  14       17.39       23.98      6.02 o
  -3   2  14        6.10       -1.86      3.87 o
  -2   2  14        2.52        6.31      3.79 o
  -1   2  14        6.78        3.72      3.52 o
   0   2  14        8.34       13.92      6.96 o
  -8   3  14        2.20       -0.52      3.98 o
  -7   3  14        0.10       -4.97      3.35 o
  -6   3  14        0.00        2.66      3.84 o
  -5   3  14        0.02       -0.71      3.18 o
  -4   3  14        0.17        2.49      3.48 o
  -3   3  14        1.51       -1.25      3.62 o
  -2   3  14        0.86        9.43      7.54 o
  -1   3  14        1.98        0.63      3.79 o
  -7   4  14        7.57       14.47      6.78 o
  -6   4  14        0.69        1.07      3.59 o
  -5   4  14       67.87       82.18      6.10 o
  -4   4  14       12.81        9.17      6.31 o
  -3   4  14        1.56        1.96      4.07 o
  -2   4  14        0.00        0.69      3.90 o
  -6  -6  15        4.90        7.48      4.23 o
  -5  -6  15        6.79       14.69      6.57 o
  -4  -6  15       32.69       50.65      8.89 o
  -3  -6  15       96.33      120.64     11.60 o
  -2  -6  15        2.75        1.55      6.19 o
  -1  -6  15        7.44        9.28      6.57 o
  -7  -5  15       20.46       18.12      4.55 o
  -6  -5  15        0.41        3.87      6.57 o
  -5  -5  15       17.88       13.53      6.57 o
  -4  -5  15        8.95       13.92      6.19 o
  -3  -5  15       36.12       35.96      7.35 o
  -2  -5  15        0.68        0.39      5.80 o
  -1  -5  15       21.99       22.81      7.35 o
  -8  -4  15        9.19       13.70      5.61 o
  -7  -4  15        5.20        1.89      3.57 o
  -6  -4  15        0.10        3.87      5.03 o
  -5  -4  15        2.64       12.76      6.19 o
  -4  -4  15        5.84        1.93      5.03 o
  -3  -4  15        0.13       -1.16      5.03 o
  -2  -4  15        0.07        0.39      5.80 o
  -1  -4  15       17.96        0.77      6.19 o
   0  -4  15        3.65       -7.54      5.03 o
  -8  -3  15        0.48       -1.57     11.41 o
  -7  -3  15        1.02        1.75      3.33 o
  -6  -3  15       33.21       33.53      4.62 o
  -5  -3  15        0.13        6.19      5.41 o
  -4  -3  15        0.89        3.48      5.41 o
  -3  -3  15        0.09       -6.96      4.64 o
  -2  -3  15       36.57       14.69      6.57 o
  -1  -3  15       60.22       44.08      8.12 o
  -8  -2  15        0.09       -0.57      5.03 o
  -7  -2  15       13.77       19.99      4.07 o
  -6  -2  15       15.95       10.56      2.80 o
  -5  -2  15       29.46       35.96      6.57 o
  -4  -2  15        8.78        5.03      5.03 o
  -3  -2  15       15.12       17.40      6.19 o
  -2  -2  15       21.83        6.96      5.80 o
  -8  -1  15        0.10       -5.52      3.68 o
  -7  -1  15        5.90        5.49      3.63 o
  -6  -1  15       25.65       22.85      3.29 o
  -5  -1  15       38.19       42.82      4.16 o
  -4  -1  15        0.36        0.47      3.62 o
  -3  -1  15        3.54       -2.25      3.68 o
  -2  -1  15       10.48        7.73      6.19 o
  -1  -1  15      153.59      128.37     13.15 o
   0  -1  15       38.42       13.92      7.35 o
  -8   0  15        0.10        1.30      4.07 o
  -7   0  15        4.42        3.33      3.00 o
  -6   0  15        0.25        0.43      2.98 o
  -5   0  15        5.45        5.45      3.02 o
  -4   0  15        4.07       -1.55      2.51 o
  -3   0  15        6.75        9.32      2.84 o
  -2   0  15        0.03        3.48      6.19 o
  -1   0  15        0.02       -3.87      5.80 o
  -8   1  15        0.29        4.64      5.41 o
  -7   1  15       12.24       11.55      3.59 o
  -6   1  15        0.97       -1.31      3.00 o
  -5   1  15        0.00       -0.94      3.00 o
  -4   1  15        6.75       16.58      4.07 o
  -3   1  15        0.53        4.90      3.50 o
  -2   1  15        5.79        8.49      3.92 o
  -1   1  15        7.72       12.87      4.21 o
  -7   2  15       21.61       16.20      4.73 o
  -6   2  15        9.06        3.28      3.56 o
  -5   2  15       12.79       17.72      3.79 o
  -4   2  15       11.07       13.53      3.69 o
  -3   2  15       19.65       28.45      4.92 o
  -2   2  15        0.61       -0.28      3.63 o
  -5  -4  16        1.43        1.93      5.41 o
  -4  -4  16        2.29        2.71      5.41 o
  -6  -3  16       12.11       16.24      5.80 o
  -5  -3  16        1.21        6.19      5.41 o
  -4  -3  16        6.06       -1.93      5.03 o
  -3  -3  16        0.15       -1.16      5.03 o
  -5  -2  16        4.32        2.32      5.03 o
  -4  -2  16        5.89       14.69      5.80 o
  -3  -2  16        0.00        3.87      5.03 o
  -4  -1  16        5.46        5.03      5.41 o
  -3  -1  16        5.95       14.78      4.62 o
 
